# Supplementary material for: Bacterial whole genome-based phylogeny: construction of a new benchmarking dataset and assessment of some existing methods
Source: BMC Genomics. 2017 Jan 5;18:19. doi: 10.1186/s12864-016-3407-6 (PMC5217230; doi:10.1186/s12864-016-3407-6)
Supplement: Additional file 1: — a Tree inferred by CSI Phylogeny pruning set to 10, contigs from day 1 used as reference. PDF. b Tree inferred by CSI Phylogeny pruning set to 10, contigs from day 1 used as reference. Newick file. (ZIP 6 kb) [file 12864_2016_3407_MOESM1_ESM.zip › S1b.newick]

(S11:0.00055,((((S121:0.00055,((S1211:0.04861,(S12112:0.00055,(S1211112:0.02076,(S1211111:0.05510,S121111:0.00055)0.696:0.01680)0.998:0.18982)0.143:0.02115)0.899:0.05131,(S1212222:0.06797,((S121212:0.01863,(S1212121:0.17858,S1212122:0.03466)0.433:0.00055)0.999:0.16755,((((S1212211:0.14576,(S1212111:0.14235,(S1212112:0.05290,S121211:0.00055)0.686:0.02207)0.993:0.14765)0.663:0.00055,S1212221:0.08310)0.996:0.00055,((S1212:0.0,S12121:0.0):0.00055,S121221:0.02109)0.000:0.00055)0.000:0.00055,S121222:0.02125)0.087:0.00055)0.705:0.01657)0.996:0.15598)0.573:0.00055)0.987:0.13459,(S12:0.00055,(S122:0.00055,((((S122111:0.00055,(S1221111:0.10862,S1221112:0.08985)0.775:0.02222)0.850:0.07983,(S1221121:0.07439,(S1221122:0.0,S122112:0.0):0.00055)0.868:0.07957)0.997:0.16291,(S1221:0.00055,((S1221221:0.14341,(S1221222:0.0,S122122:0.0):0.00055)0.996:0.11491,(S1221211:0.05490,S122121:0.00055)1.000:0.23230)0.988:0.00055)0.523:0.00055)0.952:0.10075,(((S1222221:0.17295,(S12221:0.00055,((S1222111:0.06143,(S1222112:0.05880,S122211:0.00055)0.730:0.01656)0.956:0.06794,S1222122:0.12549)0.500:0.00051)0.994:0.14694)1.000:0.00055,S1222:0.02472)0.000:0.00055,(S12222:0.00055,(S1222211:0.04879,S1222212:0.18583)0.986:0.15275)0.831:0.02417)0.878:0.05076)0.847:0.02678)0.990:0.08039)0.025:0.00055)0.997:0.18995,((S:0.00054,(S2:0.00055,(((S212:0.00055,((S2122:0.00055,((S21222:0.00055,S2122222:0.13135)0.999:0.10234,S21221:0.14371)0.745:0.00055)0.982:0.08989,(S2121:0.00055,(S212112:0.23762,S21212:0.04259)0.932:0.00055)0.921:0.04470)0.000:0.00055)0.988:0.12625,(S21:0.00055,(((S2111:0.0,S211:0.0):0.00055,(S21112:0.12143,(S2112:0.00055,((S211211:0.19995,(S2112122:0.0,S211212:0.0):0.00055)0.944:0.06944,S211222:0.35498)1.000:0.00055)0.921:0.04830)0.952:0.00055)0.210:0.00055,(S21111:0.00055,S2111122:0.14306)1.000:0.17093)0.914:0.02442)0.000:0.00055)1.000:0.25488,(S22:0.00055,((S221:0.00055,((S2212:0.0,S22122:0.0):0.00055,(S2212122:0.22313,((S2211111:0.18852,S22111:0.01987)0.996:0.16192,(S2211:0.00055,S22112:0.08788)0.469:0.00055)0.989:0.07098)0.876:0.00055)0.915:0.04952)0.988:0.07985,((S2221:0.00055,S22211:0.10213)0.998:0.08975,(S222:0.00055,S22222:0.06720)0.000:0.00055)0.997:0.16020)0.401:0.00055)0.979:0.15327)0.639:0.00055)0.990:0.17402)0.990:0.17470,S1:0.00055)0.000:0.00055)0.910:0.05947,(S112:0.02841,(S11212:0.11235,(S1122:0.00055,(S1122111:0.40900,S112212:0.03727)0.988:0.19995)0.998:0.14535)0.986:0.00053)0.870:0.02845)0.704:0.00050,((S1121:0.00055,S112112:0.29117)0.869:0.02807,((S1111:0.00055,((S11111:0.0,S111111:0.0,S111112:0.0):0.00055,S1111122:0.02089)1.000:0.14415)0.841:0.02417,((S111:0.0,S11112:0.0,S111121:0.0,S111122:0.0):0.00055,((S111221:0.02299,(S1112:0.0,S11122:0.0):0.00055)0.866:0.00055,((S111211:0.35630,S1112122:0.39223)0.441:0.00055,S1112222:0.28232)1.000:0.00055)0.997:0.09967)0.258:0.00055)0.999:0.21264)0.906:0.00055);
