# Supplementary material for: Bacterial whole genome-based phylogeny: construction of a new benchmarking dataset and assessment of some existing methods
Source: BMC Genomics. 2017 Jan 5;18:19. doi: 10.1186/s12864-016-3407-6 (PMC5217230; doi:10.1186/s12864-016-3407-6)
Supplement: Additional file 2: — a Tree inferred by CSI Phylogeny pruning disabled, E. coli MG1655 (NC_000913) used as reference. PDF. b Tree inferred by CSI Phylogeny pruning disabled, E. coli MG1655 (NC_000913) used as reference. Newick file. (ZIP 6 kb) [file 12864_2016_3407_MOESM2_ESM.zip › S2b.newick]

(((S1111:0.00055,((S11111:0.0,S111111:0.0,S111112:0.0):0.00055,S1111122:0.02100)1.000:0.14481)0.817:0.02422,((S111:0.0,S11112:0.0,S111121:0.0,S111122:0.0):0.00055,((S111221:0.02304,(S1112:0.0,S11122:0.0):0.00055)0.871:0.00055,((S111211:0.35801,S1112122:0.39312)0.338:0.00055,S1112222:0.28329)1.000:0.00055)0.996:0.09999)0.357:0.00055)1.000:0.21318,(S1121:0.00055,S112112:0.29000)0.854:0.02806,(((((S121:0.00055,((S1211:0.04865,(S12112:0.00055,(S1211112:0.02094,(S1211111:0.05495,S121111:0.00055)0.694:0.01663)0.999:0.18965)0.201:0.02126)0.893:0.05139,(S1212222:0.06762,((S121212:0.01875,(S1212121:0.17927,S1212122:0.03476)0.100:0.00055)1.000:0.16780,((((S1212:0.0,S12121:0.0):0.00055,S121221:0.02107)0.000:0.00055,((S1212211:0.14596,(S1212111:0.14292,(S1212112:0.05381,S121211:0.00055)0.692:0.02498)0.986:0.12368)0.380:0.00055,S1212221:0.08307)0.996:0.00055)0.000:0.00055,S121222:0.02128)0.245:0.00055)0.707:0.01687)0.996:0.15589)0.142:0.00055)0.984:0.13436,(S12:0.00055,(S122:0.00055,(((S1221221:0.14304,(S1221222:0.0,S122122:0.0):0.00055)0.985:0.11524,(S1221:0.00055,(((S122111:0.00055,(S1221111:0.10901,S1221112:0.09023)0.764:0.02209)0.865:0.07998,(S1221121:0.07457,(S1221122:0.0,S122112:0.0):0.00055)0.866:0.07978)0.998:0.16323,(S1221211:0.05402,S122121:0.00055)1.000:0.25623)1.000:0.00055)0.700:0.00055)0.964:0.10095,((S12222:0.00055,(S1222211:0.05041,S1222212:0.15941)0.990:0.15397)0.852:0.02414,(S1222:0.02473,(S1222221:0.17367,(S12221:0.00055,((S1222111:0.06154,(S1222112:0.05886,S122211:0.00055)0.734:0.01659)0.972:0.06792,S1222122:0.12574)0.487:0.00051)0.997:0.14721)0.997:0.00055)0.633:0.00055)0.879:0.05114)0.841:0.02689)0.989:0.08053)0.015:0.00055)0.996:0.19066,((S:0.00054,(S2:0.00055,((S22:0.00055,((S221:0.00055,((S2212:0.0,S22122:0.0):0.00055,(S2212122:0.22341,((S2211111:0.18802,S22111:0.02000)0.992:0.16158,(S2211:0.00055,S22112:0.10995)0.039:0.00055)0.982:0.07078)0.779:0.00055)0.921:0.04965)0.978:0.08009,((S2221:0.00055,S22211:0.12329)0.999:0.09018,(S22222:0.06741,S222:0.00055)0.000:0.00055)0.998:0.16085)0.254:0.00055)0.992:0.15360,((S212:0.00055,((S2122:0.00055,((S21222:0.00055,S2122222:0.13165)1.000:0.10249,S21221:0.14361)0.860:0.00055)0.982:0.08994,(S2121:0.00055,(S21212:0.06403,S212112:0.23693)0.971:0.00055)0.900:0.04468)0.000:0.00055)0.978:0.12628,(S21:0.00055,(((S2111:0.0,S211:0.0):0.00055,(S21112:0.12156,(S2112:0.00055,((S211211:0.20087,(S2112122:0.0,S211212:0.0):0.00055)0.952:0.06963,S211222:0.35656)0.880:0.00055)0.909:0.04844)0.959:0.00055)0.275:0.00055,(S21111:0.00055,S2111122:0.14334)1.000:0.17136)0.919:0.02451)0.000:0.00055)1.000:0.25530)0.988:0.00055)0.988:0.17431)0.991:0.17510,S1:0.00055)0.059:0.00055)0.924:0.05975,(S112:0.02840,(S11212:0.11266,(S1122:0.00055,(S1122111:0.38393,S112212:0.04173)0.992:0.19619)1.000:0.14555)0.980:0.00053)0.839:0.02848)0.266:0.00050,S11:0.00055)0.926:0.00055);
