# Supplementary material for: Bacterial whole genome-based phylogeny: construction of a new benchmarking dataset and assessment of some existing methods
Source: BMC Genomics. 2017 Jan 5;18:19. doi: 10.1186/s12864-016-3407-6 (PMC5217230; doi:10.1186/s12864-016-3407-6)
Supplement: Additional file 3: — a Tree inferred by NDtree, Z-score 1.96, Neighbor Joining tree, contigs from day 1 used as reference. PDF. b Tree inferred by NDtree, Z-score 1.96, Neighbor Joining tree, contigs from day 1 used as reference. Newick file. (ZIP 5 kb) [file 12864_2016_3407_MOESM3_ESM.zip › S3b.newick]

(S111112:0.0,(S11111:0.0,(S1111122:0.0,(S111121:0.0,(S111122:0.0,((((((S111211:0.0,S111221:0.0):0.0,S1112:0.0):0.0,S1112122:17.0):0.0,S11122:0.0):0.0,S1112222:7.0):3.0,(S111:0.0,(S1111:0.0,(S11112:0.0,(S112112:10.0,(((S112212:4.0,S1122111:15.0):5.0,S1122:0.0):5.0,(S11:0.0,(S112:0.0,(S1121:0.0,(S11212:0.0,(S1:0.0,(((((((((((((((S1212:0.0,S1212211:7.0):0.0,((S1212111:6.0,S1212112:3.0):0.0,S121211:0.0):4.0):0.0,S1212121:9.0):0.0,S1212122:2.0):0.0,S1212221:4.0):0.0,S1212222:0.0):0.0,S121212:0.0):0.0,S12121:0.0):0.0,S121221:0.0):0.0,S121222:0.0):8.0,S121:0.0):0.0,((S1211:0.0,S12112:0.0):0.0,((S1211111:4.0,S1211112:1.0):0.0,S121111:0.0):8.0):4.0):6.0,((((((S1222:0.0,S12222:0.0):0.0,((((S1222111:2.0,S1222112:2.0):0.0,S122211:0.0):4.0,S1222122:5.0):0.0,S12221:0.0):6.0):0.0,(S1222211:0.0,S1222212:7.0):5.0):0.0,S1222221:6.0):2.0,(((S1221:0.0,(((S1221111:5.0,S1221112:4.0):0.0,S122111:0.0):5.0,((S1221121:2.0,S1221122:0.0):0.0,S122112:0.0):4.0):6.0):0.0,(S1221211:3.0,S122121:0.0):10.0):0.0,((S1221221:7.0,S1221222:0.0):0.0,S122122:0.0):5.0):4.0):1.0,S122:0.0):3.0):0.0,S12:0.0):6.0,(S:0.0,(((((((((S2211:0.0,(S2211111:10.0,S22111:0.0):7.0):0.0,S22112:5.0):3.0,S2212:0.0):0.0,S2212122:9.0):0.0,S22122:0.0):2.0,S221:0.0):3.0,(((S2221:0.0,S22211:5.0):4.0,S222:0.0):0.0,S22222:2.0):6.0):0.0,S22:0.0):5.0,(S2:0.0,(S2111:0.0,(S211:0.0,(S212:0.0,(((S2112:0.0,((S211211:8.0,S2112122:0.0):0.0,S211212:0.0):3.0):0.0,S211222:14.0):1.0,(S21:0.0,(((S2121:0.0,S21212:1.0):0.0,S212112:10.0):2.0,(S2122:0.0,((S21111:0.0,S2111122:7.0):5.0,(S21112:0.0,(S21221:5.0,(S21222:0.0,S2122222:6.0):0.0):0.0):0.0):0.0):0.0):0.0):0.0):0.0):0.0):0.0):8.0):0.0):5.0):5.0):0.0):2.0):0.0):0.0):0.0):0.0):0.0):7.0):0.0):0.0):0.0):0.0):0.0):6.0):0.0):0.0,S111111:0.0);
