# Supplementary material for: Bacterial whole genome-based phylogeny: construction of a new benchmarking dataset and assessment of some existing methods
Source: BMC Genomics. 2017 Jan 5;18:19. doi: 10.1186/s12864-016-3407-6 (PMC5217230; doi:10.1186/s12864-016-3407-6)
Supplement: Additional file 4: — a Tree inferred by NDtree, Z-score 1.64, Neighbor Joining tree, contigs from day 1 used as reference. PDF. b Tree inferred by NDtree, Z-score 1.64, Neighbor Joining tree, contigs from day 1 used as reference. Newick file. (ZIP 5 kb) [file 12864_2016_3407_MOESM4_ESM.zip]

Archive with 2 entries (2 files):
- S4a.pdf
- S4b.newick
