# Supplementary material for: Bacterial whole genome-based phylogeny: construction of a new benchmarking dataset and assessment of some existing methods
Source: BMC Genomics. 2017 Jan 5;18:19. doi: 10.1186/s12864-016-3407-6 (PMC5217230; doi:10.1186/s12864-016-3407-6)
Supplement: Additional file 6: — a Tree inferred by NDtree, Z-score 1.96, Neighbor Joining tree, E. coli NC_012759 used as reference. PDF. b Tree inferred by NDtree, Z-score 1.96, Neighbor Joining tree, E. coli NC_012759 used as reference. Newick file. (ZIP 5 kb) [file 12864_2016_3407_MOESM6_ESM.zip › S6b.newick]

(S111112:0.00000,(S11111:0.00000,(S1111122:0.00000,(S111121:0.00000,
(S111122:0.00000,((((((S111211:0.00000,S111221:0.00000):0.00000,
S1112:0.00000):0.00000,S1112122:17.00000):-0.00000,S11122:0.00000):0.00000,
S1112222:7.00000):3.00000,(S111:-0.00000,(S1111:0.00000,
(S11112:0.00000,(S112112:10.00000,(((S112212:4.00000,S1122111:15.00000):5.00000,
S1122:-0.00000):5.00000,(S11:-0.00000,(S112:0.00000,
(S1121:0.00000,(S11212:0.00000,(S1:0.00000,(((((((((((((((S1212:-0.00000,
S1212211:7.00000):0.00000,((S1212111:7.00000,S1212112:3.00000):0.00000,
S121211:0.00000):4.00000):0.00000,S1212121:9.00000):0.00000,
S1212122:2.00000):0.00000,S1212221:4.00000):0.00000,S1212222:0.00000):0.00000,
S121212:0.00000):0.00000,S12121:0.00000):0.00000,S121221:0.00000):0.00000,
S121222:0.00000):8.00000,S121:0.00000):0.00000,((S1211:0.00000,
S12112:0.00000):0.00000,((S1211111:4.00000,S1211112:1.00000):0.00000,
S121111:0.00000):8.00000):4.00000):6.00000,((((((S1222:0.00000,
S12222:0.00000):0.00000,((((S1222111:2.00000,S1222112:2.00000):0.00000,
S122211:0.00000):4.00000,S1222122:5.00000):0.00000,S12221:0.00000):6.00000):0.00000,
(S1222211:-0.00000,S1222212:7.00000):5.00000):0.00000,S1222221:6.00000):2.00000,
(((S1221:0.00000,(((S1221111:5.00000,S1221112:4.00000):0.00000,
S122111:0.00000):5.00000,((S1221121:2.00000,S1221122:0.00000):0.00000,
S122112:0.00000):3.00000):6.00000):0.00000,(S1221211:3.00000,
S122121:0.00000):10.00000):0.00000,((S1221221:7.00000,S1221222:0.00000):-0.00000,
S122122:0.00000):5.00000):4.00000):1.00000,S122:0.00000):3.00000):0.00000,
S12:0.00000):6.00000,(S:0.00000,(((((((((S2211:0.00000,
(S2211111:10.00000,S22111:0.00000):7.00000):0.00000,S22112:5.00000):3.00000,
S2212:0.00000):0.00000,S2212122:9.00000):0.00000,S22122:-0.00000):2.00000,
S221:0.00000):3.00000,(((S2221:0.00000,S22211:5.00000):4.00000,
S222:0.00000):0.00000,S22222:2.00000):6.00000):0.00000,
S22:0.00000):5.00000,(S2:0.00000,(S2111:0.00000,
(S211:0.00000,(S212:0.00000,(((S2112:0.00000,((S211211:8.00000,
S2112122:0.00000):0.00000,S211212:0.00000):3.00000):0.00000,
S211222:15.00000):1.00000,(S21:0.00000,(((S2121:0.00000,
S21212:1.00000):-0.00000,S212112:10.00000):2.00000,(S2122:0.00000,
((S21111:0.00000,S2111122:7.00000):5.00000,(S21112:0.00000,
(S21221:5.00000,(S21222:0.00000,S2122222:6.00000):0.00000):0.00000):0.00000):0.00000):0.00000):0.00000):0.00000):0.00000):0.00000):-0.00000):8.00000):0.00000):5.00000):5.00000):0.00000):2.00000):0.00000):0.00000):0.00000):0.00000):0.00000):7.00000):0.00000):0.00000):0.00000):0.00000):0.00000):6.00000):0.00000):0.00000,S111111:0.00000);
