# Supplementary material for: Bacterial whole genome-based phylogeny: construction of a new benchmarking dataset and assessment of some existing methods
Source: BMC Genomics. 2017 Jan 5;18:19. doi: 10.1186/s12864-016-3407-6 (PMC5217230; doi:10.1186/s12864-016-3407-6)
Supplement: Additional file 8: — a Tree inferred by REALPHY, PhyML, NC_000913, NC_012759 and NC_017641 used as reference. PDF. b Tree inferred by REALPHY, PhyML, NC_000913, NC_012759 and NC_017641 used as reference. Newick file. (ZIP 6 kb) [file 12864_2016_3407_MOESM8_ESM.zip › S8b.newick]

#NEXUS
begin taxa;
	dimensions ntax=101;
	taxlabels
	S
	S1
	S11
	S111[&!color=#ff3333]
	S1111[&!color=#ff0033]
	S11111[&!color=#990033]
	S111111[&!color=#660033]
	S111112[&!color=#660033]
	S1111122[&!color=#330033]
	S11112[&!color=#990033]
	S111121[&!color=#660033]
	S111122[&!color=#660033]
	S1112[&!color=#ff0033]
	S111211[&!color=#660033]
	S1112122[&!color=#330033]
	S11122[&!color=#990033]
	S111221[&!color=#660033]
	S1112222[&!color=#330033]
	S112[&!color=#ff66ff]
	S1121[&!color=#ff33ff]
	S112112[&!color=#990099]
	S11212[&!color=#cc00cc]
	S1122[&!color=#ff33ff]
	S1122111[&!color=#660066]
	S112212[&!color=#990099]
	S12
	S121[&!color=#6666ff]
	S1211[&!color=#3333ff]
	S121111[&!color=#000099]
	S1211111[&!color=#000066]
	S1211112[&!color=#000066]
	S12112[&!color=#0033cc]
	S1212[&!color=#3333ff]
	S12121[&!color=#0033cc]
	S121211[&!color=#000099]
	S1212111[&!color=#000066]
	S1212112[&!color=#000066]
	S121212[&!color=#000099]
	S1212121[&!color=#000066]
	S1212122[&!color=#000066]
	S121221[&!color=#000099]
	S1212211[&!color=#000066]
	S121222[&!color=#000099]
	S1212221[&!color=#000066]
	S1212222[&!color=#000066]
	S122[&!color=#99ffff]
	S1221[&!color=#33ffff]
	S122111[&!color=#009999]
	S1221111[&!color=#006666]
	S1221112[&!color=#006666]
	S122112[&!color=#009999]
	S1221121[&!color=#006666]
	S1221122[&!color=#006666]
	S122121[&!color=#009999]
	S1221211[&!color=#006666]
	S122122[&!color=#009999]
	S1221221[&!color=#006666]
	S1221222[&!color=#006666]
	S1222[&!color=#33ffff]
	S12221[&!color=#00cccc]
	S122211[&!color=#009999]
	S1222111[&!color=#006666]
	S1222112[&!color=#006666]
	S1222122[&!color=#006666]
	S12222[&!color=#00cccc]
	S1222211[&!color=#006666]
	S1222212[&!color=#006666]
	S1222221[&!color=#006666]
	S2
	S21
	S211[&!color=#99ff99]
	S2111[&!color=#66ff66]
	S21111[&!color=#66ff66]
	S2111122[&!color=#669900]
	S21112[&!color=#66ff66]
	S2112[&!color=#66ff66]
	S211211[&!color=#66cc00]
	S211212[&!color=#66cc00]
	S2112122[&!color=#669900]
	S211222[&!color=#66cc00]
	S212[&!color=#99ff99]
	S2121[&!color=#33ff33]
	S212112[&!color=#009933]
	S21212[&!color=#00cc00]
	S2122[&!color=#33ff33]
	S21221[&!color=#00cc00]
	S21222[&!color=#00cc00]
	S2122222[&!color=#006600]
	S22
	S221[&!color=#e6e600]
	S2211[&!color=#cccc00]
	S22111[&!color=#999900]
	S2211111[&!color=#666600]
	S22112[&!color=#999900]
	S2212[&!color=#cccc00]
	S2212122[&!color=#666600]
	S22122[&!color=#999900]
	S222[&!color=#ff9933]
	S2221[&!color=#ff6633]
	S22211[&!color=#cc6600]
	S22222[&!color=#cc6600]
;
end;
begin trees;
	tree tree1 = [&R] (S:0.0,((((S221:0.0,(S22122:0.0,((S22112:1.0E-6,(S2211:0.0,(S2211111:2.0E-6,S22111:0.0):1.0E-6):0.0):1.0E-6,(S2212:0.0,S2212122:2.0E-6):0.0):0.0):0.0):1.0E-6,(S22:0.0,(S22222:0.0,(S222:0.0,(S2221:0.0,S22211:1.0E-6):1.0E-6):0.0):1.0E-6):0.0):1.0E-6,(S2:0.0,(S2122222:1.0E-6,((S212112:2.0E-6,(S2121:0.0,S21212:0.0):0.0):0.0,((S211222:3.0E-6,(S2112:0.0,(S211212:0.0,(S211211:2.0E-6,S2…
end;
begin figtree;
	set appearance.backgroundColorAttribute="Default";
	set appearance.backgroundColour=#ffffff;
	set appearance.branchColorAttribute="User selection";
	set appearance.branchColorGradient=false;
	set appearance.branchLineWidth=1.0;
	set appearance.branchMinLineWidth=0.0;
	set appearance.branchWidthAttribute="Fixed";
	set appearance.foregroundColour=#000000;
	set appearance.hilightingGradient=false;
	set appearance.selectionColour=#2d3680;
	set branchLabels.colorAttribute="User selection";
	set branchLabels.displayAttribute="Branch times";
	set branchLabels.fontName="sansserif";
	set branchLabels.fontSize=8;
	set branchLabels.fontStyle=0;
	set branchLabels.isShown=false;
	set branchLabels.significantDigits=4;
	set layout.expansion=0;
	set layout.layoutType="RECTILINEAR";
	set layout.zoom=119;
	set legend.attribute=null;
	set legend.fontSize=10.0;
	set legend.isShown=false;
	set legend.significantDigits=4;
	set nodeBars.barWidth=4.0;
	set nodeBars.displayAttribute=null;
	set nodeBars.isShown=false;
	set nodeLabels.colorAttribute="User selection";
	set nodeLabels.displayAttribute="Node ages";
	set nodeLabels.fontName="sansserif";
	set nodeLabels.fontSize=8;
	set nodeLabels.fontStyle=0;
	set nodeLabels.isShown=false;
	set nodeLabels.significantDigits=4;
	set nodeShape.colourAttribute=null;
	set nodeShape.isShown=false;
	set nodeShape.minSize=10.0;
	set nodeShape.scaleType=Width;
	set nodeShape.shapeType=Circle;
	set nodeShape.size=4.0;
	set nodeShape.sizeAttribute=null;
	set polarLayout.alignTipLabels=false;
	set polarLayout.angularRange=0;
	set polarLayout.rootAngle=0;
	set polarLayout.rootLength=100;
	set polarLayout.showRoot=true;
	set radialLayout.spread=0.0;
	set rectilinearLayout.alignTipLabels=false;
	set rectilinearLayout.curvature=0;
	set rectilinearLayout.rootLength=100;
	set scale.offsetAge=0.0;
	set scale.rootAge=1.0;
	set scale.scaleFactor=1.0;
	set scale.scaleRoot=false;
	set scaleAxis.automaticScale=true;
	set scaleAxis.fontSize=8.0;
	set scaleAxis.isShown=false;
	set scaleAxis.lineWidth=1.0;
	set scaleAxis.majorTicks=1.0;
	set scaleAxis.origin=0.0;
	set scaleAxis.reverseAxis=false;
	set scaleAxis.showGrid=true;
	set scaleBar.automaticScale=true;
	set scaleBar.fontSize=10.0;
	set scaleBar.isShown=true;
	set scaleBar.lineWidth=1.0;
	set scaleBar.scaleRange=0.0;
	set tipLabels.colorAttribute="User selection";
	set tipLabels.displayAttribute="Names";
	set tipLabels.fontName="sansserif";
	set tipLabels.fontSize=16;
	set tipLabels.fontStyle=0;
	set tipLabels.isShown=true;
	set tipLabels.significantDigits=4;
	set trees.order=false;
	set trees.orderType="increasing";
	set trees.rooting=false;
	set trees.rootingType="User Selection";
	set trees.transform=false;
	set trees.transformType="cladogram";
end;
