# Supplementary material for: Bacterial whole genome-based phylogeny: construction of a new benchmarking dataset and assessment of some existing methods
Source: BMC Genomics. 2017 Jan 5;18:19. doi: 10.1186/s12864-016-3407-6 (PMC5217230; doi:10.1186/s12864-016-3407-6)
Supplement: Additional file 9: — a Tree inferred by REALPHY, PhyML, NC_000913 and NC_012759 used as reference. PDF. b Tree inferred by REALPHY, PhyML, NC_000913 and NC_012759 used as reference. Newick file. (ZIP 5 kb) [file 12864_2016_3407_MOESM9_ESM.zip › S9b.newick]

(S22111:0.0,S2211111:2.0E-6,((S22112:1.0E-6,S2211:0.0):0.0,((S2212122:2.0E-6,S22122:0.0):0.0,(S2212:0.0,(S221:0.0,((S22:0.0,(S22222:0.0,(S222:0.0,(S2221:0.0,S22211:1.0E-6):1.0E-6):0.0):1.0E-6):0.0,(S2:0.0,(((S211222:3.0E-6,(S2112:0.0,(S2112122:0.0,(S211211:2.0E-6,S211212:0.0):0.0):1.0E-6):0.0):0.0,(S21222:0.0,((S2121:0.0,(S21212:0.0,S212112:2.0E-6):0.0):0.0,(S2122:0.0,(S211:0.0,(S2111:0.0,(S21112:0.0,(S21:0.0,(S21221:1.0E-6,((S2111122:2.0E-6,S21111:0.0):1.0E-6,(S212:0.0,S2122222:1.0E-6):0.0):0.0):0.0):0.0):0.0):0.0):0.0):0.0):0.0):0.0):2.0E-6,(S:0.0,((((S121222:0.0,(S1212121:2.0E-6,(S1212211:2.0E-6,(S1212122:0.0,(S1212:0.0,(S121212:0.0,((S1212112:1.0E-6,(S1212111:2.0E-6,S121211:0.0):0.0):0.0,(S12121:0.0,(S1212221:1.0E-6,(S1212222:0.0,S121221:0.0):0.0):0.0):0.0):0.0):0.0):0.0):0.0):0.0):0.0):2.0E-6,(S121:0.0,((S1211112:0.0,(S121111:0.0,S1211111:1.0E-6):0.0):2.0E-6,(S12112:0.0,S1211:0.0):0.0):1.0E-6):0.0):1.0E-6,(S12:0.0,(((S1222122:1.0E-6,(S12221:0.0,(S1222112:0.0,(S122211:0.0,S1222111:1.0E-6):0.0):1.0E-6):0.0):1.0E-6,(S1222221:1.0E-6,((S1222211:0.0,S1222212:2.0E-6):1.0E-6,(S12222:0.0,S1222:0.0):0.0):0.0):0.0):0.0,(S122:0.0,(((S122111:0.0,(S1221111:1.0E-6,S1221112:1.0E-6):0.0):1.0E-6,(S1221121:0.0,(S1221122:0.0,S122112:0.0):0.0):1.0E-6):1.0E-6,((S1221221:1.0E-6,(S1221222:0.0,S122122:0.0):0.0):1.0E-6,(S1221:0.0,(S122121:0.0,S1221211:1.0E-6):2.0E-6):0.0):0.0):1.0E-6):0.0):1.0E-6):0.0):1.0E-6,(S1:0.0,(S11212:0.0,((S11:0.0,S1121:0.0):0.0,((S1122:0.0,(S112212:1.0E-6,S1122111:4.0E-6):1.0E-6):1.0E-6,((S111:0.0,(S11112:0.0,(S1111:0.0,(S111122:0.0,((S11111:0.0,(S111112:0.0,(S1111122:0.0,S111111:0.0):0.0):0.0):1.0E-6,(S111121:0.0,(S1112122:4.0E-6,(S1112222:1.0E-6,(S11122:0.0,(S1112:0.0,(S111211:0.0,S111221:0.0):0.0):0.0):0.0):0.0):1.0E-6):0.0):0.0):0.0):0.0):0.0):1.0E-6,(S112:0.0,S112112:2.0E-6):0.0):0.0):0.0):0.0):0.0):0.0):1.0E-6):1.0E-6):0.0):1.0E-6):1.0E-6):0.0):0.0):1.0E-6):2.0E-6);
