# Supplementary material for: Bacterial whole genome-based phylogeny: construction of a new benchmarking dataset and assessment of some existing methods
Source: BMC Genomics. 2017 Jan 5;18:19. doi: 10.1186/s12864-016-3407-6 (PMC5217230; doi:10.1186/s12864-016-3407-6)
Supplement: Additional file 10: — a Tree inferred by REALPHY, RAxML, NC_000913 and NC_012759 used as reference. PDF. b Tree inferred by REALPHY, RAxML, NC_000913 and NC_012759 used as reference. Newick file. (ZIP 6 kb) [file 12864_2016_3407_MOESM10_ESM.zip]

Archive with 2 entries (2 files):
- S10a.pdf
- S10b.newick
