# Supplementary material for: Bacterial whole genome-based phylogeny: construction of a new benchmarking dataset and assessment of some existing methods
Source: BMC Genomics. 2017 Jan 5;18:19. doi: 10.1186/s12864-016-3407-6 (PMC5217230; doi:10.1186/s12864-016-3407-6)
Supplement: Additional file 10: — a Tree inferred by REALPHY, RAxML, NC_000913 and NC_012759 used as reference. PDF. b Tree inferred by REALPHY, RAxML, NC_000913 and NC_012759 used as reference. Newick file. (ZIP 6 kb) [file 12864_2016_3407_MOESM10_ESM.zip › S10b.newick]

((((((((S121222:0.00000100000050002909,S121212:0.00000100000050002909):0.00000100000050002909,((S1212122:0.00000100000050002909,((S121221:0.00000100000050002909,S1212222:0.00000100000050002909):0.00000100000050002909,(S1212:0.00000100000050002909,((S121211:0.00000100000050002909,(S1212112:0.00000100000050002909,S1212111:0.00000164152068952691):0.00000100000050002909):0.00000100000050002909,S12121:0.00000100000050002909):0.00000100000050002909):0.00000100000050002909):0.00000100000050002909):0.00000100000050002909,(S1212211:0.00000164152042962327,S1212121:0.00000187602383885969):0.00000100000050002909):0.00000100000050002909):0.00000100000050002909,S1212221:0.00000100000050002909):0.00000164152079266679,(((S1211111:0.00000100000050002909,(S1211112:0.00000100000050002909,S121111:0.00000100000050002909):0.00000100000050002909):0.00000164152083763090,(S12112:0.00000100000050002909,S1211:0.00000100000050002909):0.00000100000050002909):0.00000100000050002909,S121:0.00000100000050002909):0.00000100000050002909):0.00000100000050002909,(S12:0.00000100000050002909,((((S1221221:0.00000140701761805646,(S1221222:0.00000100000050002909,S122122:0.00000100000050002909):0.00000100000050002909):0.00000117251399317476,(S1221:0.00000100000050002909,(((S1221111:0.00000117251450942907,(S122111:0.00000100000050002909,S1221112:0.00000100000050002909):0.00000100000050002909):0.00000117251491066414,((S1221121:0.00000100000050002909,S1221122:0.00000100000050002909):0.00000100000050002909,S122112:0.00000100000050002909):0.00000100000050002909):0.00000140701768788959,(S122121:0.00000100000050002909,S1221211:0.00000100000050002909):0.00000234503099283881):0.00000100000050002909):0.00000100000050002909):0.00000100000050002909,((S1222211:0.00000100000050002909,S1222212:0.00000164152086238891):0.00000117251334569193,(((S1222221:0.00000140694829319077,(S1222122:0.00000140701741732785,(((S1222111:0.00000100000050002909,S1222112:0.00000100000050002909):0.00000100000050002909,S122211:0.00000100000050002909):0.00000100000050002909,S12221:0.00000100000050002909):0.00000100000050002909):0.00000140701738735179):0.00000100000050002909,S1222:0.00000100000050002909):0.00000100000050002909,S12222:0.00000100000050002909):0.00000100000050002909):0.00000100000050002909):0.00000100000050002909,S122:0.00000100000050002909):0.00000100000050002909):0.00000100000050002909):0.00000117251425385543,(S1:0.00000100000050002909,(((S112:0.00000100000050002909,(S1121:0.00000100000050002909,S11212:0.00000100000050002909):0.00000100000050002909):0.00000100000050002909,S11:0.00000100000050002909):0.00000100000050002909,((((S111121:0.00000100000050002909,S111122:0.00000100000050002909):0.00000100000050002909,((S1111:0.00000100000050002909,(S1112:0.00000100000050002909,((S11122:0.00000100000050002909,(S111211:0.00000100000050002909,S111221:0.00000100000050002909):0.00000100000050002909):0.00000100000050002909,(S1112222:0.00000117251241987587,S1112122:0.00000398655619903697):0.00000100000050002909):0.00000100000050002909):0.00000100000050002909):0.00000100000050002909,(S111:0.00000100000050002909,S11112:0.00000100000050002909):0.00000100000050002909):0.00000100000050002909):0.00000100000050002909,(S111111:0.00000100000050002909,(S111112:0.00000100000050002909,(S1111122:0.00000100000050002909,S11111:0.00000100000050002909):0.00000100000050002909):0.00000100000050002909):0.00000117251370407235):0.00000100000050002909,(S112112:0.00000234503065144442,((S1122111:0.00000375205396654213,S112212:0.00000100000050002909):0.00000100000050002909,S1122:0.00000100000050002909):0.00000100000050002909):0.00000100000050002909):0.00000100000050002909):0.00000100000050002909):0.00000100000050002909):0.00000117250072155316):0.00000100000050002909,(S2:0.00000100000050002909,((((S22211:0.00000117251443038110,S2221:0.00000100000050002909):0.00000100000050002909,(S22222:0.00000100000050002909,S222:0.00000100000050002909):0.00000100000050002909):0.00000140701755022174,((S221:0.00000100000050002909,((S22122:0.00000100000050002909,S2212:0.00000100000050002909):0.00000100000050002909,(S2212122:0.00000211052712955975,(S22112:0.00000117251424630591,(S2211:0.00000100000050002909,(S22111:0.00000100000050002909,S2211111:0.00000234503080887442):0.00000164151941876355):0.00000100000050002909):0.00000100000050002909):0.00000100000050002909):0.00000100000050002909):0.00000100000050002909,S22:0.00000100000050002909):0.00000100000050002909):0.00000117251351733262,((S21:0.00000100000050002909,(S21222:0.00000100000050002909,(((S2122222:0.00000140701744486142,(S21111:0.00000100000050002909,S2111122:0.00000164152076946309):0.00000100000050002909):0.00000100000050002909,S2122:0.00000100000050002909):0.00000100000050002909,(S2111:0.00000100000050002909,(S212:0.00000100000050002909,(((S21112:0.00000100000050002909,(S212112:0.00000211052675197210,(S2121:0.00000100000050002909,S21212:0.00000100000050002909):0.00000100000050002909):0.00000100000050002909):0.00000100000050002909,S211:0.00000100000050002909):0.00000100000050002909,(S211222:0.00000328304355295210,((S211211:0.00000187602376447461,(S211212:0.00000100000050002909,S2112122:0.00000100000050002909):0.00000100000050002909):0.00000100000050002909,S2112:0.00000100000050002909):0.00000100000050002909):0.00000100000050002909):0.00000100000050002909):0.00000100000050002909):0.00000100000050002909):0.00000100000050002909):0.00000100000050002909):0.00000100000050002909,S21221:0.00000117251398828977):0.00000164152073948702):0.00000100000050002909):0.00000100000050002909,S:0.00000100000050002909):0.0;
