# Supplementary material for: Bacterial whole genome-based phylogeny: construction of a new benchmarking dataset and assessment of some existing methods
Source: BMC Genomics. 2017 Jan 5;18:19. doi: 10.1186/s12864-016-3407-6 (PMC5217230; doi:10.1186/s12864-016-3407-6)
Supplement: Additional file 14: — SNP alignment from the NDtree analysis with contigs from day 1 as reference genome. (FASTA 40 kb) [file 12864_2016_3407_MOESM14_ESM.fasta]

>S111111 
TTTAATTTATAAAATAAAATAGATAAATTATAATTTTAATGAATTGATAAATATAAAAAT
TTATATAAAAAATATTAATAACTAAAATAATAATAATTATTATAAATATTATTTAATGAT
TTTATATATCAAAATAAAATTTAAATAAATCTAATTAAAATAATATAATAAAGAGATATT
TTATTATAAATAATTTATATTTAAAATTAATATAAATATTATAACAAAGTTCATCGTTTT
TTTATGAATTATATATCTTAATCTAATTTTTAAATAATAAGTTAATTTATAATATAAAAT
TTAAATATATAATTTTCAATAGTTAAAATAGTTATTAATAAACCTATAAAATAATTTAAT
TAATATATTAAAATTTATTAAAATTTATAAAT
>S111112 
TTTAATTTATAAAATAAAATAGATAAATTATAATTTTAATGAATTGATAAATATAAAAAT
TTATATAAAAAATATTAATAACTAAAATAATAATAATTATTATAAATATTATTTAATGAT
TTTATATATCAAAATAAAATTTAAATAAATCTAATTAAAATAATATAATAAAGAGATATT
TTATTATAAATAATTTATATTTAAAATTAATATAAATATTATAACAAAGTTCATCGTTTT
TTTATGAATTATATATCTTAATCTAATTTTTAAATAATAAGTTAATTTATAATATAAAAT
TTAAATATATAATTTTCAATAGTTAAAATAGTTATTAATAAACCTATAAAATAATTTAAT
TAATATATTAAAATTTATTAAAATTTATAAAT
>S111121 
TTTAATTTATAAAATAAAATAGATAAATTATAATTTTAATGAATTGATAAATATAAAAAT
TTATATAAAAAATATTAATAACTAAAATAATAATAATTATTATAAATATTATTTAATGAT
TTTATATATCAAAATAAAATTTAAATAAATCTAATTAAAATAATATAATAAATAGATATT
TTATTATAAATAATTTATATTTAAAATTAATATAAATATTATAACAAATTTCATCGTTTT
TTTATGAATTATATATCTTAATCTAATTTTTAAATAATAATTTAATTTATAATATAAAAT
TTAAATATATAATTTTAAATAGTTAAAATATTTATTAATAAAACTATAAAATAATTTAAT
TAATATATTAAAATTTATTAAAATTTATAAAT
>S111122 
TTTAATTTATAAAATAAAATAGATAAATTATAATTTTAATGAATTGATAAATATAAAAAT
TTATATAAAAAATATTAATAACTAAAATAATAATAATTATTATAAATATTATTTAATGAT
TTTATATATCAAAATAAAATTTAAATAAATCTAATTAAAATAATATAATAAATAGATATT
TTATTATAAATAATTTATATTTAAAATTAATATAAATATTATAACAAATTTCATCGTTTT
TTTATGAATTATATATCTTAATCTAATTTTTAAATAATAATTTAATTTATAATATAAAAT
TTAAATATATAATTTTAAATAGTTAAAATATTTATTAATAAAACTATAAAATAATTTAAT
TAATATATTAAAATTTATTAAAATTTATAAAT
>S111211 
TTTAATTTATACAATAAAATAGATAAATTATAATTTTAATGAATTGATAAATATAAAAAT
TTATATAAAAAATATTAATAACTAAAATAATAATAATTATTATAAATATTATTTAAGGAT
TTTATATATCAAAATAAAATTTAAATAAATCTAATTAAAATAATATAATAAATAGATATT
TTATTATAAATAATTTATATTTAAAATTAATATAAATATTATAACAAATTTCATCGTTTT
TTTATGAATTATATATCTTAATCTAATTTTTAAATAATAATTTAATTTATAATATAAAAT
GTAAATATATAATTTTAAATAGTTAAAATATTTATTAATAAAACTATAAAATAATTTAAT
TAATATATTAAAATTTATTAAAATTTATAAAT
>S111221 
TTTAATTTATACAATAAAATAGATAAATTATAATTTTAATGAATTGATAAATATAAAAAT
TTATATAAAAAATATTAATAACTAAAATAATAATAATTATTATAAATATTATTTAAGGAT
TTTATATATCAAAATAAAATTTAAATAAATCTAATTAAAATAATATAATAAATAGATATT
TTATTATAAATAATTTATATTTAAAATTAATATAAATATTATAACAAATTTCATCGTTTT
TTTATGAATTATATATCTTAATCTAATTTTTAAATAATAATTTAATTTATAATATAAAAT
GTAAATATATAATTTTAAATAGTTAAAATATTTATTAATAAAACTATAAAATAATTTAAT
TAATATATTAAAATTTATTAAAATTTATAAAT
>S112112 
TTTCATTTATAAAATAAAATAGATAAATTATAATTTTAATTAATTTATAAATATAAAAAT
TTATATAAAAAATATTAATAAATAAAATAATAATAATTATTATAAATATTATTTAATGAT
TTTATATATCAAAATAAAATTTAAATAAATCTAATTAAAATAATATAATAAATATATATT
TTATTATAAATAATTTATATTTAAAATTAATAGACATATTATAACAAATTTAATCTTTTT
TTTATGACTTCTATATCTTAATCTAATTTTTACATAATAATTTAATTTATAATATAAAAT
TTCAATATATAATTTTAAATAGTTAAAATATTTCTTAATAAAAATATAAAATAATTTACT
TAATATATTAACATTTATTAAAATTTATAAAT
>S112212 
GTTAATTTATAAAATAAAATAGATACATTATCATTTTAATTAATTTATACAGATAAAAAT
TTAGATAAAAAATATTCATAAATAACATAATAATAATTATTATAAATATTATTTAATGAG
TTTATATATCAAAATAAAATTTAAATAAATCTAATTAAAATAATATAATAAATATATATT
TTATTATAAATAATTTATATTTAAAATTAATATAAATATTATAACAAATTTAATCTTTTT
TTGATGAATTATATATCTTAATCTAATTTTTAAATAATAATTTAATTTATAATATAAAAT
TTAAATATATAATTTTAAATAGTTAAAATATTTATTAATAAAAATATAAAATCATTTAAT
TAATCTAGTAAAATTTATTAAAAGTTATAAAT
>S 
TTTAATTTATAAAATAAAATATATAAATTATAATTTTAATTAATTTATAAATATAAAAAT
TTATATAAAAAATATTAATAAATAAAATAATAATAATTATTATAAATATTATTTAATTAT
TTTATATATAAAAATAAAATTTAAATAAATCTAATTAAAATAATATAATAAATATATATT
TTATTATAAATAATTTATATTTAAAATTAATATAAATATTATAAAAAATTTAATATTTTT
TTTATGAATTATATATATTAATCTAATTTTTAAATAATAATTTAATTTATAATATAAAAT
TTAAATATATAATTTTAAATATTTAAAATATTTATTAATAAAAATATAAAATAATTTAAT
TAATATATTAAAATTTATTAAAATTTATAAAT
>S1 
TTTAATTTATAAAATAAAATAGATAAATTATAATTTTAATTAATTTATAAATATAAAAAT
TTATATAAAAAATATTAATAAATAAAATAATAATAATTATTATAAATATTATTTAATGAT
TTTATATATAAAAATAAAATTTAAATAAATCTAATTAAAATAATATAATAAATATATATT
TTATTATAAATAATTTATATTTAAAATTAATATAAATATTATAACAAATTTAATATTTTT
TTTATGAATTATATATCTTAATCTAATTTTTAAATAATAATTTAATTTATAATATAAAAT
TTAAATATATAATTTTAAATAGTTAAAATATTTATTAATAAAAATATAAAATAATTTAAT
TAATATATTAAAATTTATTAAAATTTATAAAT
>S11 
TTTAATTTATAAAATAAAATAGATAAATTATAATTTTAATTAATTTATAAATATAAAAAT
TTATATAAAAAATATTAATAAATAAAATAATAATAATTATTATAAATATTATTTAATGAT
TTTATATATCAAAATAAAATTTAAATAAATCTAATTAAAATAATATAATAAATATATATT
TTATTATAAATAATTTATATTTAAAATTAATATAAATATTATAACAAATTTAATCTTTTT
TTTATGAATTATATATCTTAATCTAATTTTTAAATAATAATTTAATTTATAATATAAAAT
TTAAATATATAATTTTAAATAGTTAAAATATTTATTAATAAAAATATAAAATAATTTAAT
TAATATATTAAAATTTATTAAAATTTATAAAT
>S111 
TTTAATTTATAAAATAAAATAGATAAATTATAATTTTAATGAATTGATAAATATAAAAAT
TTATATAAAAAATATTAATAACTAAAATAATAATAATTATTATAAATATTATTTAATGAT
TTTATATATCAAAATAAAATTTAAATAAATCTAATTAAAATAATATAATAAATAGATATT
TTATTATAAATAATTTATATTTAAAATTAATATAAATATTATAACAAATTTCATCGTTTT
TTTATGAATTATATATCTTAATCTAATTTTTAAATAATAATTTAATTTATAATATAAAAT
TTAAATATATAATTTTAAATAGTTAAAATATTTATTAATAAAACTATAAAATAATTTAAT
TAATATATTAAAATTTATTAAAATTTATAAAT
>S112 
TTTAATTTATAAAATAAAATAGATAAATTATAATTTTAATTAATTTATAAATATAAAAAT
TTATATAAAAAATATTAATAAATAAAATAATAATAATTATTATAAATATTATTTAATGAT
TTTATATATCAAAATAAAATTTAAATAAATCTAATTAAAATAATATAATAAATATATATT
TTATTATAAATAATTTATATTTAAAATTAATATAAATATTATAACAAATTTAATCTTTTT
TTTATGAATTATATATCTTAATCTAATTTTTAAATAATAATTTAATTTATAATATAAAAT
TTAAATATATAATTTTAAATAGTTAAAATATTTATTAATAAAAATATAAAATAATTTAAT
TAATATATTAAAATTTATTAAAATTTATAAAT
>S1111 
TTTAATTTATAAAATAAAATAGATAAATTATAATTTTAATGAATTGATAAATATAAAAAT
TTATATAAAAAATATTAATAACTAAAATAATAATAATTATTATAAATATTATTTAATGAT
TTTATATATCAAAATAAAATTTAAATAAATCTAATTAAAATAATATAATAAATAGATATT
TTATTATAAATAATTTATATTTAAAATTAATATAAATATTATAACAAATTTCATCGTTTT
TTTATGAATTATATATCTTAATCTAATTTTTAAATAATAATTTAATTTATAATATAAAAT
TTAAATATATAATTTTAAATAGTTAAAATATTTATTAATAAAACTATAAAATAATTTAAT
TAATATATTAAAATTTATTAAAATTTATAAAT
>S1112 
TTTAATTTATACAATAAAATAGATAAATTATAATTTTAATGAATTGATAAATATAAAAAT
TTATATAAAAAATATTAATAACTAAAATAATAATAATTATTATAAATATTATTTAAGGAT
TTTATATATCAAAATAAAATTTAAATAAATCTAATTAAAATAATATAATAAATAGATATT
TTATTATAAATAATTTATATTTAAAATTAATATAAATATTATAACAAATTTCATCGTTTT
TTTATGAATTATATATCTTAATCTAATTTTTAAATAATAATTTAATTTATAATATAAAAT
GTAAATATATAATTTTAAATAGTTAAAATATTTATTAATAAAACTATAAAATAATTTAAT
TAATATATTAAAATTTATTAAAATTTATAAAT
>S1121 
TTTAATTTATAAAATAAAATAGATAAATTATAATTTTAATTAATTTATAAATATAAAAAT
TTATATAAAAAATATTAATAAATAAAATAATAATAATTATTATAAATATTATTTAATGAT
TTTATATATCAAAATAAAATTTAAATAAATCTAATTAAAATAATATAATAAATATATATT
TTATTATAAATAATTTATATTTAAAATTAATATAAATATTATAACAAATTTAATCTTTTT
TTTATGAATTATATATCTTAATCTAATTTTTAAATAATAATTTAATTTATAATATAAAAT
TTAAATATATAATTTTAAATAGTTAAAATATTTATTAATAAAAATATAAAATAATTTAAT
TAATATATTAAAATTTATTAAAATTTATAAAT
>S1122 
GTTAATTTATAAAATAAAATAGATAAATTATCATTTTAATTAATTTATAAATATAAAAAT
TTATATAAAAAATATTAATAAATAACATAATAATAATTATTATAAATATTATTTAATGAG
TTTATATATCAAAATAAAATTTAAATAAATCTAATTAAAATAATATAATAAATATATATT
TTATTATAAATAATTTATATTTAAAATTAATATAAATATTATAACAAATTTAATCTTTTT
TTTATGAATTATATATCTTAATCTAATTTTTAAATAATAATTTAATTTATAATATAAAAT
TTAAATATATAATTTTAAATAGTTAAAATATTTATTAATAAAAATATAAAATCATTTAAT
TAATATATTAAAATTTATTAAAATTTATAAAT
>S1212 
TTTAATTTATAAAATAAAATAGATAAATTATAATTTTAATTACTTTATCAATATAAAAAG
TGATATAAAAAATATTAATAAATAAAATAATAATAATTATTATAAATATTATTTCATGAT
TTTATATATAAAAATCAAATTTAAATAAATCTAATTAAAATAATATACTACATATATATT
TTATTATAAATAATTTATATTTAAAATTAATATAAATATTATACCAAATGTAATATTTTT
TTTATGAATTATATATCTGAATCGAATTTGTAAAGAATAATTTAATTTAGAATATAAAAT
TTAAATATATAATTTTAAATAGTTAAACTCTTTATTAATAAAAATATAAAATACTTTAAT
TCATATATTAAAATTTATTAAAATTGATAAAT
>S1222 
TTTAATTTATAAAATAAAATAGATAAATTATAATTTTAATTACTTTATAAATATAAAAAG
TTATATAAAAAATATTAATAAATAAAAGAATAATAATGATTATAAATATTATTTAATGAT
TTTATATATAAAAATAAAATTTAAATACATCTAATTAAAATAATATAATAAATATATATT
TTATTATAAATAATTTATATTTAAAATTAATATAAATATGATAACAAATTTAATATTTTT
TTTATGAATTATATATCTGAATTGAATTTTTAAATAATAATTTAATTTATAATATAAAAT
TTAAATATATAATTTTAAATAGTTAAACTCTTTATTAATAAAAATATAAAATAATTTAAT
TAATATATTAAAATTTATTAAAATTTATAAAG
>S2111 
TTTAATTTATAAAATAAAATATATAAATTATAATTTTAATTAATTTATAAATATAAAAAT
TTCTAGACAAAATATTAATAAATACAATAATAATAATTATTATAAATATTATTTAATTAT
TTTATATATAAAAATAAAATTTAAATAAATCTAATTAAAATAATATAATAAATATATATT
TTATTATAAATACTTTATATTTAAAATTAATATAAATATTCTAAAAAATTTAATATTTTT
TGTATGAATTATATATATTAATCTAATTTTTAAATAATAATTTACTTTATAATATAAAAT
TGAAATATATAATTTTAAATATTTAAAATATTTATTAATAAAAATATAAAATAATTTAAT
GAATAGATTAAAATTGATTAAACTTTATAAAT
>S2211 
TTTAATTTATAAAATAAAATATATAAATTATAATTTTAATTAATTTATAAATATAACAAT
TTCTAGAAAAAATATTAATAAATAAAATAATAATAATTATTATACATATTATTTAATTAT
TTTCTATATAAAACTAAAATTTAAATAAATCTAATTAAAATAATATAATAAATATATATT
TTATTATAAATAATTTATAGTTACAATTAATATAAATATTATCAAAAATTTACTATTTTG
TTTATGAATTATATATATTAATCTAATTTTTAAATAATAATGTACTTTATAATATAAAAT
TTAAATATATAATTTTAAATATTTAACATATTTATTAATAAAAATATAAAATAATTTAAG
TACTAGATTAAAATTGATTAAAATTTATAAAT
>S2221 
TTTAATTTATAAAATAAAATATATAAATTATAATTTTAATTAATTTATAAATATACAAAT
TTCTAGAAAAAATATTAATAAAGAAAATAATAATAATTATTATACAGATTATTTAATTAT
TTTATATATAAAACTAAAATTTAAATAAATCTAATTAAAATAATATAATAAATATATATT
TTAGTATAAATAATTTAGATTTACAATTAATATAAATATTATAAAAAATTTAATATTTTG
TTTATGAATTATATATATTAATCTAATTTTGAAATAATAATGTACTTTATAATATACAAT
TTAAATAGATAATTTTAAATATTTAAAAGATTTATTAATAAAAATATAAAATAATTTAAT
TAATAGATTAAAATTGATTACAATTTATAAAT
>S12 
TTTAATTTATAAAATAAAATAGATAAATTATAATTTTAATTACTTTATAAATATAAAAAG
TTATATAAAAAATATTAATAAATAAAATAATAATAATTATTATAAATATTATTTAATGAT
TTTATATATAAAAATAAAATTTAAATAAATCTAATTAAAATAATATAATAAATATATATT
TTATTATAAATAATTTATATTTAAAATTAATATAAATATTATAACAAATTTAATATTTTT
TTTATGAATTATATATCTGAATCGAATTTTTAAATAATAATTTAATTTATAATATAAAAT
TTAAATATATAATTTTAAATAGTTAAACTCTTTATTAATAAAAATATAAAATAATTTAAT
TAATATATTAAAATTTATTAAAATTTATAAAT
>S22 
TTTAATTTATAAAATAAAATATATAAATTATAATTTTAATTAATTTATAAATATAAAAAT
TTCTAGAAAAAATATTAATAAATAAAATAATAATAATTATTATACATATTATTTAATTAT
TTTATATATAAAACTAAAATTTAAATAAATCTAATTAAAATAATATAATAAATATATATT
TTATTATAAATAATTTATATTTACAATTAATATAAATATTATAAAAAATTTAATATTTTG
TTTATGAATTATATATATTAATCTAATTTTTAAATAATAATGTACTTTATAATATAAAAT
TTAAATATATAATTTTAAATATTTAAAATATTTATTAATAAAAATATAAAATAATTTAAT
TAATAGATTAAAATTGATTAAAATTTATAAAT
>S121 
TTTAATTTATAAAATAAAATAGATAAATTATAATTTTAATTACTTTATCAATATAAAAAG
TTATATAAAAAATATTAATAAATAAAATAATAATAATTATTATAAATATTATTTCATGAT
TTTATATATAAAAATCAAATTTAAATAAATCTAATTAAAATAATATAATACATATATATT
TTATTATAAATAATTTATATTTAAAATTAATATAAATATTATAACAAATTTAATATTTTT
TTTATGAATTATATATCTGAATCGAATTTTTAAATAATAATTTAATTTAGAATATAAAAT
TTAAATATATAATTTTAAATAGTTAAACTCTTTATTAATAAAAATATAAAATACTTTAAT
TAATATATTAAAATTTATTAAAATTTATAAAT
>S122 
TTTAATTTATAAAATAAAATAGATAAATTATAATTTTAATTACTTTATAAATATAAAAAG
TTATATAAAAAATATTAATAAATAAAATAATAATAATGATTATAAATATTATTTAATGAT
TTTATATATAAAAATAAAATTTAAATAAATCTAATTAAAATAATATAATAAATATATATT
TTATTATAAATAATTTATATTTAAAATTAATATAAATATGATAACAAATTTAATATTTTT
TTTATGAATTATATATCTGAATCGAATTTTTAAATAATAATTTAATTTATAATATAAAAT
TTAAATATATAATTTTAAATAGTTAAACTCTTTATTAATAAAAATATAAAATAATTTAAT
TAATATATTAAAATTTATTAAAATTTATAAAG
>S211 
TTTAATTTATAAAATAAAATATATAAATTATAATTTTAATTAATTTATAAATATAAAAAT
TTCTAGACAAAATATTAATAAATACAATAATAATAATTATTATAAATATTATTTAATTAT
TTTATATATAAAAATAAAATTTAAATAAATCTAATTAAAATAATATAATAAATATATATT
TTATTATAAATACTTTATATTTAAAATTAATATAAATATTCTAAAAAATTTAATATTTTT
TGTATGAATTATATATATTAATCTAATTTTTAAATAATAATTTACTTTATAATATAAAAT
TGAAATATATAATTTTAAATATTTAAAATATTTATTAATAAAAATATAAAATAATTTAAT
GAATAGATTAAAATTGATTAAACTTTATAAAT
>S212 
TTTAATTTATAAAATAAAATATATAAATTATAATTTTAATTAATTTATAAATATAAAAAT
TTCTAGACAAAATATTAATAAATACAATAATAATAATTATTATAAATATTATTTAATTAT
TTTATATATAAAAATAAAATTTAAATAAATCTAATTAAAATAATATAATAAATATATATT
TTATTATAAATACTTTATATTTAAAATTAATATAAATATTCTAAAAAATTTAATATTTTT
TGTATGAATTATATATATTAATCTAATTTTTAAATAATAATTTACTTTATAATATAAAAT
TGAAATATATAATTTTAAATATTTAAAATATTTATTAATAAAAATATAAAATAATTTAAT
GAATAGATTAAAATTGATTAAACTTTATAAAT
>S221 
TTTAATTTATAAAATAAAATATATAAATTATAATTTTAATTAATTTATAAATATAAAAAT
TTCTAGAAAAAATATTAATAAATAAAATAATAATAATTATTATACATATTATTTAATTAT
TTTCTATATAAAACTAAAATTTAAATAAATCTAATTAAAATAATATAATAAATATATATT
TTATTATAAATAATTTATAGTTACAATTAATATAAATATTATAAAAAATTTAATATTTTG
TTTATGAATTATATATATTAATCTAATTTTTAAATAATAATGTACTTTATAATATAAAAT
TTAAATATATAATTTTAAATATTTAACATATTTATTAATAAAAATATAAAATAATTTAAT
TAATAGATTAAAATTGATTAAAATTTATAAAT
>S222 
TTTAATTTATAAAATAAAATATATAAATTATAATTTTAATTAATTTATAAATATACAAAT
TTCTAGAAAAAATATTAATAAATAAAATAATAATAATTATTATACAGATTATTTAATTAT
TTTATATATAAAACTAAAATTTAAATAAATCTAATTAAAATAATATAATAAATATATATT
TTAGTATAAATAATTTAGATTTACAATTAATATAAATATTATAAAAAATTTAATATTTTG
TTTATGAATTATATATATTAATCTAATTTTGAAATAATAATGTACTTTATAATATAAAAT
TTAAATAGATAATTTTAAATATTTAAAATATTTATTAATAAAAATATAAAATAATTTAAT
TAATAGATTAAAATTGATTAAAATTTATAAAT
>S1211 
TTTAATTTATAAAATAAAATAGATAAATTATAATTTTAATTACTTTATCAATATAAAAAG
TTATATAAAAAATATTAATAAATAAAATAATAATAATTATTATAAATATTATTTCATGAT
TGTATATATAAAAATCAAATTTAAATAAATCTAATTAAAATAATATAATACATATATATT
TTATTATAAATAATTTATATTTAAAATTAATATAAATATTATAACAAATTTAATATTTTT
TTTATAAATTATATATCTGAATCGCATTTTTAAATAATAATTTAATTTAGAATATAAAAT
TTAAATATATAATTTTAAATAGTTAAACTCTTTATTACTAAAAATATAAAATACTTTAAT
TAATATATTAAAATTTATTAAAATTTATAAAT
>S1221 
TTTAATTTATAAAATAAAATAGATAAATTATAATTTTAATTACTTTATAAATATAAAAAG
TTATATAAAAAATATTAATAAATAAAAGAATAATAATGATTATAAATATTATTTACTGAT
TTTATATATAAAAATAAAATTTAAATAAATCTAATTAAAATAATATAATAAATATATATT
TTATTATAAATAATTTATATTTAAAATTAATATAAATATGATAACCAATTTAATATTTTT
TTTATGAATTATATATCTGAATCGAATTTTTAAATAAGAATTTAATTTATAATATAAAAT
TTAAATATATAATTTTAAATAGTTAAACTCTTTATTAATACAAATATAAAATAATTTAAT
TAATATATTAAAATTTATTAAAATTTATAAAG
>S2112 
TTTAATTTATAAAATAAAATATATAAATTATAATTTTAATTAATTTATAAATATAAAAAT
TTCTAGACAAAATATTAATAAATACAATAATAATAATTATTATAAATATTATTTAATTAT
TTTATATATAAAAATAAAATTTAAATAAATCTAATTAAAATAATATAATAAATATATATT
TTATTATAAATACTTTATATTTAAAATTAATATAAATATTCTAAAAAATTTAATATTTTT
TGTATGAATTATAGATATTAATCTAATTTTTAAATAATAATTTACTTTATAATATAAAAT
TGAAATATATAATTTTAAATATTTAAAATATTTATTAATAAAAATATAAAATAATTTAAT
GAATAGATTAAAATTGATTAAACTTTATAAAT
>S2212 
TTTAATTTATAAAATAAAATATATAAATTATAATTTTAATTAATTTATAAATATAACAAT
TTCTAGAAAAAATATTAATAAATAAAATAATAATAATTATTATACATATTATTTAATTAT
TTTCTATATAAAACTAAAATTTAAATAAATCTAATTAAAATAATATAATAAATATATATT
TTATTATAAATAATTTATAGTTACAATTAATATAAATATTATCAAAAATTTAATATTTTG
TTTATGAATTATATATATTAATCTAATTTTTAAATAATAATGTACTTTATAATATAAAAT
TTAAATATATAATTTTAAATATTTAACATATTTATTAATAAAAATATAAAATAATTTAAT
TAATAGATTAAAATTGATTAAAATTTATAAAT
>S1112122 
TTTAATTTATACCAGAAAATCGATAAATTATAATTTTAATGAATGGATAAATATAAAAAT
TTATATAAAAAATATTAATAACTCAAATAATAATAATTATTATAAATATTATTTAAGGAT
TTTATATATCAAAATAACATTTAAATAAATCTAAGTAACAGAATATAATAAATAGATATT
TTATTATAAATAATTTATATTTAAAATTAATATAAATATTATAACAAATTTCATCGTTTT
TTTATGAATTATATCTCTTAATCTAATTTTTAAATAATAATTTAATTTATAATATAAAAT
GTACATATATAATTTGAAATAGTGACAATATTTATTAATAAAACTATAAAATAATTTAAT
TAATATATTCAAATTTAGTAAAATTTATAACT
>S1212211 
TTTAATTTATAAAATAAAATAGATAAATTATAATTTTAATTACTTTATCAATATAAAAAG
TGATATAAAAAATATTAATAAATAAAATAATAATAATTATTATAAATATTATTTCATGAT
TTTATATATAAAAATCAAATTTAAATAAATCTAATTAAAATAATATACTACATATATATT
TTATTATAAATAATTGATATTTAAAATTAATATAAATATTATACCAAATGTAATATTTTT
TTTATGAATTATATATCTGAATCGAATTTGTAAAGAATCATTTAATTTAGCATATAAAAT
TTAAATCTATAATTGTAAATAGGTAAACTCTTTATTAATAAAAATATAAAATACTTTAAT
TCATATATTAAAATTTATTAAAATGGATAAAT
>S2 
TTTAATTTATAAAATAAAATATATAAATTATAATTTTAATTAATTTATAAATATAAAAAT
TTCTAGAAAAAATATTAATAAATAAAATAATAATAATTATTATAAATATTATTTAATTAT
TTTATATATAAAAATAAAATTTAAATAAATCTAATTAAAATAATATAATAAATATATATT
TTATTATAAATAATTTATATTTAAAATTAATATAAATATTATAAAAAATTTAATATTTTT
TTTATGAATTATATATATTAATCTAATTTTTAAATAATAATTTACTTTATAATATAAAAT
TTAAATATATAATTTTAAATATTTAAAATATTTATTAATAAAAATATAAAATAATTTAAT
TAATAGATTAAAATTGATTAAAATTTATAAAT
>S21 
TTTAATTTATAAAATAAAATATATAAATTATAATTTTAATTAATTTATAAATATAAAAAT
TTCTAGACAAAATATTAATAAATACAATAATAATAATTATTATAAATATTATTTAATTAT
TTTATATATAAAAATAAAATTTAAATAAATCTAATTAAAATAATATAATAAATATATATT
TTATTATAAATACTTTATATTTAAAATTAATATAAATATTCTAAAAAATTTAATATTTTT
TGTATGAATTATATATATTAATCTAATTTTTAAATAATAATTTACTTTATAATATAAAAT
TGAAATATATAATTTTAAATATTTAAAATATTTATTAATAAAAATATAAAATAATTTAAT
GAATAGATTAAAATTGATTAAACTTTATAAAT
>S2121 
TTTAATTTATAAAATAAAATATATAAATTATAATTTTAATTAATTTATAAATATAAAAAT
TTCTAGCCAAAATATTAATAAATACAATAATAATAATTATTATAAATATTATTTAATTAT
TTTATATATAAAAATAAAATTTAAATAAATCTAATTAAAATAATATAATAAATATATATT
TTATTATAAATACTTTATATTTAAAATTAATATAAATATTCTAAAAAATTTAATATTTTT
TGTATGAATTATATATATTAATCTAATTTTTAAATAATAATTTCCTTTATAATATAAAAT
TGAAATATATAATTTTAAATATTTAAAATATTTATTAATAAAAATATAAAATAATTTAAT
GAATAGATTAAAATTGATTAAACTTTATAAAT
>S2122 
TTTAATTTATAAAATAAAATATATAAATTATAATTTTAATTAATTTATAAATATAAAAAT
TTCTAGACAAAATATTAATAAATACAATAATAATAATTATTATAAATATTATTTAATTAT
TTTATATATAAAAATAAAATTTAAATAAATCTAATTAAAATAATATAATAAATATATATT
TTATTATAAATACTTTATATTTAAAATTAATATAAATATTCTAAAAAATTTAATATTTTT
TGTATGAATTATATATATTAATCTAATTTTTAAATAATAATTTACTTTATAATATAAAAT
TGAAATATATAATTTTAAATATTTAAAATATTTATTAATAAAAATATAAAATAATTTAAT
GAATAGATTAAAATTGATTAAACTTTATAAAT
>S11111 
TTTAATTTATAAAATAAAATAGATAAATTATAATTTTAATGAATTGATAAATATAAAAAT
TTATATAAAAAATATTAATAACTAAAATAATAATAATTATTATAAATATTATTTAATGAT
TTTATATATCAAAATAAAATTTAAATAAATCTAATTAAAATAATATAATAAAGAGATATT
TTATTATAAATAATTTATATTTAAAATTAATATAAATATTATAACAAAGTTCATCGTTTT
TTTATGAATTATATATCTTAATCTAATTTTTAAATAATAAGTTAATTTATAATATAAAAT
TTAAATATATAATTTTCAATAGTTAAAATAGTTATTAATAAACCTATAAAATAATTTAAT
TAATATATTAAAATTTATTAAAATTTATAAAT
>S11112 
TTTAATTTATAAAATAAAATAGATAAATTATAATTTTAATGAATTGATAAATATAAAAAT
TTATATAAAAAATATTAATAACTAAAATAATAATAATTATTATAAATATTATTTAATGAT
TTTATATATCAAAATAAAATTTAAATAAATCTAATTAAAATAATATAATAAATAGATATT
TTATTATAAATAATTTATATTTAAAATTAATATAAATATTATAACAAATTTCATCGTTTT
TTTATGAATTATATATCTTAATCTAATTTTTAAATAATAATTTAATTTATAATATAAAAT
TTAAATATATAATTTTAAATAGTTAAAATATTTATTAATAAAACTATAAAATAATTTAAT
TAATATATTAAAATTTATTAAAATTTATAAAT
>S11122 
TTTAATTTATACAATAAAATAGATAAATTATAATTTTAATGAATTGATAAATATAAAAAT
TTATATAAAAAATATTAATAACTAAAATAATAATAATTATTATAAATATTATTTAAGGAT
TTTATATATCAAAATAAAATTTAAATAAATCTAATTAAAATAATATAATAAATAGATATT
TTATTATAAATAATTTATATTTAAAATTAATATAAATATTATAACAAATTTCATCGTTTT
TTTATGAATTATATATCTTAATCTAATTTTTAAATAATAATTTAATTTATAATATAAAAT
GTAAATATATAATTTTAAATAGTTAAAATATTTATTAATAAAACTATAAAATAATTTAAT
TAATATATTAAAATTTATTAAAATTTATAAAT
>S11212 
TTTAATTTATAAAATAAAATAGATAAATTATAATTTTAATTAATTTATAAATATAAAAAT
TTATATAAAAAATATTAATAAATAAAATAATAATAATTATTATAAATATTATTTAATGAT
TTTATATATCAAAATAAAATTTAAATAAATCTAATTAAAATAATATAATAAATATATATT
TTATTATAAATAATTTATATTTAAAATTAATATAAATATTATAACAAATTTAATCTTTTT
TTTATGAATTATATATCTTAATCTAATTTTTAAATAATAATTTAATTTATAATATAAAAT
TTAAATATATAATTTTAAATAGTTAAAATATTTATTAATAAAAATATAAAATAATTTAAT
TAATATATTAAAATTTATTAAAATTTATAAAT
>S12112 
TTTAATTTATAAAATAAAATAGATAAATTATAATTTTAATTACTTTATCAATATAAAAAG
TTATATAAAAAATATTAATAAATAAAATAATAATAATTATTATAAATATTATTTCATGAT
TGTATATATAAAAATCAAATTTAAATAAATCTAATTAAAATAATATAATACATATATATT
TTATTATAAATAATTTATATTTAAAATTAATATAAATATTATAACAAATTTAATATTTTT
TTTATAAATTATATATCTGAATCGCATTTTTAAATAATAATTTAATTTAGAATATAAAAT
TTAAATATATAATTTTAAATAGTTAAACTCTTTATTACTAAAAATATAAAATACTTTAAT
TAATATATTAAAATTTATTAAAATTTATAAAT
>S12222 
TTTAATTTATAAAATAAAATAGATAAATTATAATTTTAATTACTTTATAAATATAAAAAG
TTATATAAAAAATATTAATAAATAAAAGAATAATAATGATTATAAATATTATTTAATGAT
TTTATATATAAAAATAAAATTTAAATACATCTAATTAAAATAATATAATAAATATATATT
TTATTATAAATAATTTATATTTAAAATTAATATAAATATGATAACAAATTTAATATTTTT
TTTATGAATTATATATCTGAATTGAATTTTTAAATAATAATTTAATTTATAATATAAAAT
TTAAATATATAATTTTAAATAGTTAAACTCTTTATTAATAAAAATATAAAATAATTTAAT
TAATATATTAAAATTTATTAAAATTTATAAAG
>S21111 
TTTAATTTATAAAATAAAATATATAAATTATAATTTTAATTAATTTATAAATATAAAAAT
TTCTAGACAAAATATTAATAAATACAATAATAATAATTATTATAAATATTATTTAATTAT
TTTATATATAAAAATAAAATTTAAATAAATCTAATTAAAATACTATAATAAATATATATT
TTATGATAAATACTTTATATTTAAAATTAATATAAATATTCTAAAAAATTTAATATTTTT
TGTATGAATTATATATATTAATCTAATTTTTAAATAATAATTTACTTTATACTATAAAAT
TGAAATATATAATTTTAAATATTTAAAATATTTATTAATAAAAATATAAAATAATTTAAT
GAATAGATGAAAATTGATTAAACTTTATACAT
>S21112 
TTTAATTTATAAAATAAAATATATAAATTATAATTTTAATTAATTTATAAATATAAAAAT
TTCTAGACAAAATATTAATAAATACAATAATAATAATTATTATAAATATTATTTAATTAT
TTTATATATAAAAATAAAATTTAAATAAATCTAATTAAAATAATATAATAAATATATATT
TTATTATAAATACTTTATATTTAAAATTAATATAAATATTCTAAAAAATTTAATATTTTT
TGTATGAATTATATATATTAATCTAATTTTTAAATAATAATTTACTTTATAATATAAAAT
TGAAATATATAATTTTAAATATTTAAAATATTTATTAATAAAAATATAAAATAATTTAAT
GAATAGATTAAAATTGATTAAACTTTATAAAT
>S21212 
TTTAATTTATAAAATAAAATATATAAATTATAATTTGAATTAATTTATAAATATAAAAAT
TTCTAGCCAAAATATTAATAAATACAATAATAATAATTATTATAAATATTATTTAATTAT
TTTATATATAAAAATAAAATTTAAATAAATCTAATTAAAATAATATAATAAATATATATT
TTATTATAAATACTTTATATTTAAAATTAATATAAATATTCTAAAAAATTTAATATTTTT
TGTATGAATTATATATATTAATCTAATTTTTAAATAATAATTTCCTTTATAATATAAAAT
TGAAATATATAATTTTAAATATTTAAAATATTTATTAATAAAAATATAAAATAATTTAAT
GAATAGATTAAAATTGATTAAACTTTATAAAT
>S21221 
TTTAATTTATAAAATAAAATATATAAATTATACTTTTAATTAATTTATAAATATAAAAAT
TTCTAGACAAACTATTAATAAATACAATAATAATAATTATTATAAATATTATTTAATTAT
TTTATATATAAAAATAAAATTTACATAAATCTAATTAAAATAATATAATAAATATATATT
TTATTATAAATACTTTATATTTAAAATTAATATAAATATTCTAAAAAATTTAATATTTTT
GGTATGAATTATATATATTAATCTAATTGTTAAATAATAATTTACTTTATAATATAAAAT
TGAAATATATAATTTTAAATATTTAAAATATTTATTAATAAAAATATAAAATAATTTAAT
GAATAGATTAAAATTGATTAAACTTTATAAAT
>S21222 
TTTAATTTATAAAATAAAATATATAAATTATAATTTTAATTAATTTATAAATATAAAAAT
TTCTAGACAAAATATTAATAAATACAATAATAATAATTATTATAAATATTATTTAATTAT
TTTATATATAAAAATAAAATTTAAATAAATCTAATTAAAATAATATAATAAATATATATT
TTATTATAAATACTTTATATTTAAAATTAATATAAATATTCTAAAAAATTTAATATTTTT
TGTATGAATTATATATATTAATCTAATTTTTAAATAATAATTTACTTTATAATATAAAAT
TGAAATATATAATTTTAAATATTTAAAATATTTATTAATAAAAATATAAAATAATTTAAT
GAATAGATTAAAATTGATTAAACTTTATAAAT
>S22211 
TTTAATTTATAAAATAAAATATATAAAGTATAATTTTAATTCATTTATAAATATACAAAT
TTCTAGAAAAAATATTAATAAAGAAAATAATAATAATTATTATACAGATTATTTAATTAT
TTTATATATAAAACTAAAATTTAAATAAATCTAATTAAAATAATATAATAAATATATATT
TTAGTATAAATAATTTAGATTTACAATTAATATAAATATTATAAAAAATTTAATATTTTG
TTTATGAATTATATATATTAATCTAATTTTGAAATAATAATGTACTTTATAAGATACAAT
TTAAATAGATAATTTTAAATATTTAAAAGATTTAGTAATAAAAATATAAACTAATTTAAT
TAATAGATTAAAATTGATTACAATTTATAAAT
>S22222 
TTTAATTTATAAAATAAAATATATAACTTATAATTTTAATTAATTTATAAATATACAAAT
TTCTAGAAAAAATCTTAATAAATAAAATAATAATAATTATTATACAGATTATTTAATTAT
TTTATATATAAAACTAAAATTTAAATAAATCTAATTAAAATAATATAATAAATATATATT
TTAGTATAAATAATTTAGATTTACAATTAATATAAATATTATAAAAAATTTAATATTTTG
TTTATGAATTATATATATTAATCTAATTTTGAAATAATAATGTACTTTATAATATAAAAT
TTAAATAGATAATTTTAAATATTTAAAATATTTATTAATAAAAATATAAAATAATTTAAT
TAATAGATTAAAATTGATTAAAATTTATAAAT
>S1111122 
TTTAATTTATAAAATAAAATAGATAAATTATAATTTTAATGAATTGATAAATATAAAAAT
TTATATAAAAAATATTAATAACTAAAATAATAATAATTATTATAAATATTATTTAATGAT
TTTATATATCAAAATAAAATTTAAATAAATCTAATTAAAATAATATAATAAAGAGATATT
TTATTATAAATAATTTATATTTAAAATTAATATAAATATTATAACAAAGTTCATCGTTTT
TTTATGAATTATATATCTTAATCTAATTTTTAAATAATAAGTTAATTTATAATATAAAAT
TTAAATATATAATTTTCAATAGTTAAAATAGTTATTAATAAACCTATAAAATAATTTAAT
TAATATATTAAAATTTATTAAAATTTATAAAT
>S1112222 
TTTAATTTATACAATAAACTAGATAAATTATAATGTTAATGAATTGATAAATATAAAAAT
TTATATAAAAAATAGTAATAACTAAAATAATAATAATTATGATAAATATTATTTAAGGAT
TTTATATATCAAAATAAAATTTAAATAAATCTAATTAAAATAATATAATAAATAGATATT
TTATTATAAATAATTTATATTTAAAATTAATATAAATATTATAACAAATTTCATCGTTTT
TTTATGAATGATATATCTTAATCTAATTTTTAAATAATAATTTAATTTATAATATAAAAT
GTAAATATCTCATTTTAAATAGTTAAAATATTTATTAATAAAACTATAAAATAATTTAAT
TAATATATTAAAATTTATTAAAATTTATAAAT
>S1122111 
GTTAATTTATAAAATAAAATAGATAAATTATCATTTTAATTAATTTAGACAGATAAAAAT
TTATATAAAAAATATTCAGAAATAACATAATACTAATTATTATAAATATTATTTAATGAG
TTTATCTATCAAAATACAATTTAAATAAATCTAATGAAAATAATATAATAAATATATATT
TTATTATAAAGAAGTTATATTTAAAATTAATATAAATATTATAACACATTTAATCTTTTT
TTTATGAATTATATATCTTAATCTAATTTTTAAATAATAATTGAATTTATAATATCAAAG
TTAAAGATATAATTTTAAATAGTTAAAATATTTATTAATAAAAAGCTAAAATCATTTAAT
TAATATAGTAAAATTTATTAAAAGTTATAAAT
>S1211111 
TTTAATTTATAAAATAAAATAGATAAATTATAATTTTACTTACTTTATCAATATAAAAAG
TTATATAAAAAATATTAATAAATAAAATAATAATCATTATTATCAATATGATTTCATGAT
TGTATATATAAAAAGCAACTTTAAATAACTCTACTTAAACTAATATCATACATATATATT
TTATTATAAATAATTTATATTTAAAATTAATATAAATATTATAACAAATTTAAGATTTTT
TTTATAAATTATATATCTGAATCGCATTTTTAAATAATAATTTAATTTAGAATATAAAAT
TTAAATATATAATTTTAAATAGTTAAACTCTTTATTACTAAAAATATAAAATACTTTAAT
TAATATATTAAAATTTATTCAAATTTATAAAT
>S1211112 
TTTAATTTATAAAATAAAAGAGATAAATTATAATTTTACTTACTTTATCAATATAAAAAG
TTATATAAAAAATATTAATAAATAAAATAATAATAATTATTATCAATATTATTTCATGAT
TGTATATATAAAAATCAACTTTAAATAACTCTACTTAAACTAATATAATACATATATATT
TTATTATAAATAATTTATATTTAAAATTAATATAAATATTATAACAAATTTAAGATTTTT
TTTATAAATTATATATCTGAATCGCATTTTTAAATAATAATTTAATTTAGAATATAAAAT
TTAAATATATAATTTTAAATAGTTAAACTCTTTATTACTAAAAATATAAAATACTTTAAT
TAATATATTAAAATTTATTCAAATTTATAAAT
>S1212111 
TTTAATTGATAAAATAAAATAGATAAATGCTAATTTTAATTACTTTATCAATATAAAAAG
TGATCTAACCAATATTAATAAATAAAATAATAATAATTATTATAAATATTATTTCATGAT
TTTATATATAAAAATCAAATTTAAATAAATCTAATTAAAATAATATACTACATATATATT
GTATTATAAATAATTTATATTTAAAATTAATATAAATATTATACCAAATGTAATATTTTT
TTTATGAATTATATATCTGAATCGAATTTGTAAAGAATAATTTAATTTAGAATATAAAAT
TTAAATATATAATTTTAAATAGTTAAACTCTTTATTAATAAAAATATCAAATACTGTAAT
TCATATATTAAAATTTATGAAAATTGATAAAT
>S1212112 
TTTACTTTATAAAATAAAATAGATAAATTATAATTTTAATTACTTTATCAATATAAAAAG
TGATATAAACAATATTAATAAATAAAATAATAATAATTATTATAAATATTATTTCATGAT
TTTATATATAAAAATCAAATTTAAATAAATCTAATTAAAATAATATACTACATATATATT
GTATTATAAATAATTTATATTTAAAATTACTATAAATATTATACCAAATGTAATATTTTT
TTTATGAATTATATATCTGAATCGAATTTGTAAAGAATAATTTAATTTAGAATATAAAAT
TTAAATATATAATTTTACATAGTTAAACTCTTTATTAATAAAAATATCAAATACTGTAAT
TCATATATTAAAATTTATTAAAATTGATAAAT
>S1212121 
TTTAATTTCTAAAATAAAATAGATAAATTATAATTTTAATTACTTTATCAATATAAAAAG
TGATATAAAAAATATTAATAAATAAAATAATAATAATTATTATAAATCTTATTTCATGAT
TTTATATATAAAAATCAAATTTAAATAAATCGAATTAAAATAATATACTACATATATATT
TTATTATAAATAATGTATATTTAAAATTAATATAAATATTAGACCAAATGTAATATTTTT
TTTATGAATTATATATCTGCATCGAATTTGTAAAGAATAATTTAATTTAGAATATAAACT
TTAAATATATAATTTTAAATAGTTAAACTCTGTATTAATAAAAATATAAAATACTTGAAT
TCATATATTAAAATTTATTAAAATTGATAAAT
>S1212122 
TTTAATTTATAAAATAAAATAGATAAATTATAATTTTAATTACTTTATCAATATAAAAAG
TGATATAAAAAATATTAATAAATAAAATAATAATAATTATTAGAAATATTATTTCATGAT
TTTATATATAAAAATCAAATTTAAATAAATCTAATTAAAATAATATACTACATATATATT
TTATTATAAATAATTTATATTTAAAATTAATATAAATATTATACCAAATGTAATATTTTT
TTTATGAATTATATATCTGAATCGAATTTGTAAAGAATAATTTAATTTAGAATATAAAAT
TTAAATATATAATTTTAAATAGTTAAACTCTTTATTAATAAAAATATAAAATACTTTAAT
TCAGATATTAAAATTTATTAAAATTGATAAAT
>S1212221 
TTTAATTTATAAAATAAAATAGATAAATTATAATTTTAATTACTTTATCACTATAAAAAG
TGATATAAAAAATATTAATAAATAAAATACTAATAATTATTATAAATATTATTTCATGAT
TTTATATCTAAAAATCAAATTTAAATAAATCTAATTAAAATAATATACTACATATATATT
TTATTATAAATAATTTATATTTAAAATTCATATAAATATTATACCAAATGTAATATTTTT
TTTATGAATTATATATCTGAATCGAATTTGTAAAGAATAATTTAATTTAGAATATAAAAT
TTAAATATATAATTTTAAATAGTTAAACTCTTTATTAATAAAAATATAAAATACTTTAAT
TCATATATTAAAATTTATTAAAATTGATAAAT
>S1212222 
TTTAATTTATAAAATAAAATAGATAAATTATAATTTTAATTACTTTATCAATATAAAAAG
TGATATAAAAAATATTAATAAATAAAATAATAATAATTATTATAAATATTATTTCATGAT
TTTATATATAAAAATCAAATTTAAATAAATCTAATTAAAATAATATACTACATATATATT
TTATTATAAATAATTTATATTTAAAATTAATATAAATATTATACCAAATGTAATATTTTT
TTTATGAATTATATATCTGAATCGAATTTGTAAAGAATAATTTAATTTAGAATATAAAAT
TTAAATATATAATTTTAAATAGTTAAACTCTTTATTAATAAAAATATAAAATACTTTAAT
TCATATATTAAAATTTATTAAAATTGATAAAT
>S1221111 
TTTAATTTATAAAATAAAATAGATAAATTATAAGTTTAATTACTTTATAAATATAAAAAG
GTATATAAAAAATATTAATAAATAAAAGAATAATAATGATTATAAATATTATTTACTGAT
TTGATAGATACAAATAAAATTTAAATAAATCTAATTAAAATAATATAATAACTCTATATT
TTATTAGAAATAATTTATATTGAAAATTAATATAAATATGATAACCAATTTAATATTTTT
TTTATGAATTATATATCTGAATCGAATGTTTCAATAAGAATTTAATTTATAATATAAAAT
TTAAATATATACGGTTAAATAGTTCAACTCTTTATTAATACAAATAGAAAATAATTTAAT
TAATATATTAAAATTTATTAAAATTTATAAAG
>S1221112 
TTTAATTTATAAAATAAAATAGATAAATTATAATTTTAATTACTTTATAAATATAAAAAG
TTATATAAAAAATATTAATAAATAAAAGAATAATAATGATTATAAATATTATTTACTGAT
TTGATATAGAAAAATAAAATTGAAATAAATCTAATTAAAATAATATAATAACTCTATATT
TTATTAGAAATAATTTATATTGAAAATTAATATAAATATGATAACCAATTTAATATTTTT
TTTATGAATTATATATCTGAATCGAATGTTTCAATAAGAATTTAATTGATAATATAAAAT
TTAAATATAGACGGTTAAATAGTTAAACTCTTTATTAATACAAATAGAAAATAATTTAAT
TAATATATTAAAATTTATTAAAATTTATAAAG
>S1221121 
TTTAATTTATAAAATAAAATAGATAAATTATAATTTTAATTACTTTATAAATATAAAAAG
TTATATAAAAAATATTAATAAATAAAAGAATAATAATGATTCTAAATATTAGTTACTGAT
TTGATATATAAAAATAAAATTTAAATAAATCTAATTAAAATCATATAATAAATCTATCTT
TTATTATAAATCATTTATATTGAAAATTAATATAAATATGATAACCAATTTAATATTTTT
TTTATGAATTATATATCTGAATCGAATGTTTAAATAAGAATTTAATTTATAATATAAAAT
TTAAATATATACTTTTAAATAGTTAAACTCTTTATGAATACAAATAGAAAATAATTTAAT
TAATATATTAAAATTTATTAAAATTTATAAAG
>S1221122 
TTTAATTTATAAAATAAAATAGATAAATTATAATTTTAATTACTTTATAAATATAAAAAG
TTATATAAAAAATATTAATAAATAAAAGAATAATAATGATTCTAAATATTAGTTACTGAT
TTGATATATAAAAATAAAATTTAAATAAATCTAATTAAAATAATATAATAAATCTATCTT
TTATTATAAATAATTTATATTGAAAATTAATATAAATATGATAACCAATTTAATATTTTT
TTTATGAATTATATATCTGAATCGAATGTTTAAATAAGAATTTAATTTATAATATAAAAT
TTAAATATATACTTTTAAATAGTTAAACTCTTTATGAATACAAATAGAAAATAATTTAAT
TAATATATTAAAATTTATTAAAATTTATAAAG
>S1221211 
TTTAATTTATAAAATAAAATAGATAAATTATAATTTTAAGTACTTTCTAAATATAAAAAG
TTATATAAAAAATATTAATAAATAAAAGAATAATAATGATTATAAATATTATTGACTGAT
TTTATATATAAAAATAAAATTTCAATAAAGCTAATTACAATAATATAATAAATATAGATG
TTATTATAAATAATTTATATTTAAAATTAATATAAATCTGATAACCAATTTAATATGTTT
TTTATGAATTATATATCTGAATCGACTTTTTAAATCAGAATTTAATTTATAATATAAAAT
TTAAATATATAATTTTAAATCGTTAAACTCTTTATTAATACAAATATAAAATAATTTAAT
TAATATATTAAAATTTATTAAAATTTATAAAG
>S1221221 
TGTAATTTATAAAATAAAATAGATAAATTATAATTTTAATTACTTTATAAATCTAAAAAG
TTATATAAAAAATATTAATAAATAAAAGAATCATAATGATTATAAATATTATTTACTGAT
TTTATATATAACAATAAAATTTAAATAAATCTAATTAAAATAAGATAATAAATATATATT
TTATTATAACTAATTTATATTTAAAATTAATATAAATATGATAACCAATTTAATATTTTT
TTTATGAATTATATATCTGAATCGAATTTTTAAATAAGAATTTAATTTATAATCTAACAT
TTAAATATATAATTTTAAATAGTTAAACTCTTTATTAATACAAATATAACATAATTTAAT
TAATATATTAAACTTTATTAAAATTTCTCAAG
>S1221222 
TTTAATTTATAAAATAAAATAGATAAATTATAATTTTAATTACTTTATAAATATAAAAAG
TTATATAAAAAATATTAATAAATAAAAGAATCATAATGATTATAAATATTATTTACTGAT
TTTATATATAACAATAAAATTTAAATAAATCTAATTAAAATAATATAATAAATATATATT
TTATTATAACTAATTTATATTTAAAATTAATATAAATATGATAACCAATTTAATATTTTT
TTTATGAATTATATATCTGAATCGAATTTTTAAATAAGAATTTAATTTATAATATAAAAT
TTAAATATATAATTTTAAATAGTTAAACTCTTTATTAATACAAATATAACATAATTTAAT
TAATATATTAAAATTTATTAAAATTTCTAAAG
>S1222111 
TTTAATTTATCAAATAAAATAGATAAATTATAATTTTAATTACTTTATAAATATAAAAAG
TTATATAAAAAAGATTAATAAATAAAAGCATAATAATGATTATAAATATTATGTAATGAT
TTTATATATAAAAATAAAATTTAAATACATCTAATTAAAATAATCTAATAAATATATATT
TTATTCTAAATAATTTATATTTAAAATTAATATAAAGATGATAACAAATTTAATATTTTT
TTTCTGAATTATATATCGGAAGTGAATTTTTAAATAATAATTTAATTTATAATAGAAAAT
TTAAATATATAATTTTAAATAGTTAAACTCTTTATTAATCAAAATATAAAATAATTTAAT
TAATATATTAAAATTTATTAAAATTTATAAAG
>S1222112 
TTTAATTTATCAAATAAAATAGATAAATTATAATTTTAATTACTTTATAAATATAAAAAG
TTATATAAAAAAGATTAATAAATAAAAGCATAATAATGATTATAAATATTATGTAATGAT
TTTATATATAAAAATAAAATTTAAATACATCTAATTAAAATAATCTAATAAATATATATT
TTATTCTAAATAATTTATATTTAAAATTAATATAACTATGATAACAAATTTAATATTTTT
TTTCTGAATTATATATCGGAAGTGAATTTTTAAATAATAATTTAATTTATAATAGAAAAT
TTAAATATATAATTTTAAATAGTTAAACTCTTGATTAATAAAAATATAAAATAATTTAAT
TAATATATTAAAATTTATTAAAATTTATAAAG
>S1222122 
TTTAATTTATCAAATAAAATAGATAAATTATAATTTTAATTACTTTATAAATATAAAAAG
TTATATAAAAAAGATTAATAAATAAAAGCATAATAATGATTATAAATATTATTTAATGCT
TTTATATATAAAAATAAAATGTAAATACATCTAATTAAAATAATATAATAAATATATATT
TTATTCTAAATAATTTATATTTAAAATGAATATAAATATGATAACAAATTTAATATTTTT
TTTAGGAATTATATATCGGAAGTGAATTTTTAAATAATAATTTAATTTATAATATAAAAT
TTAAATATATAATTTTAAATAGTTAAACTCTTTATTAATAAAAATATAAAATAATTTAAT
TAATATATTAAAATTTATTAACATTTATAAAG
>S1222211 
TTTAATTTATAAAATAACATAGATAAATTATAATTTTCATTACTTTATAAATATAAAAAG
TTATATAAAAAATATTAATAAATAAAAGAATAATAATGATTATAAATATTATTTAATGAT
TTTATATATAAAAATAAAATTTAAATACATCTCATTCAAATAATATAATAAATATATATT
TTATTATAAATAATTTATATTTAAAATTAATATAAATATGATAACAAATTTAATATTTTT
TTTATGAATTATATATCTGAATTGAATTTTTAAATAATAATTTAATTTATAATATAAAAT
TTAAATATATAATTTTAAATAGTTAAACTCTTTATTAATAAAAATATAAAATAATTTAAT
TAATATATTAAAAGTTATTAAAATTTATAAAG
>S1222212 
TTTAAGTTATAAAATACCATAGATAAATTATAATTTTCATTACTTTATAAATATAAAAAG
TTATATAAAAAATATTAATAAATAAAAGAATAATAATGATTATAAATAGTCTTTAATGAT
TTTATATATAAAAATAAAATTTAAATACATCTCATTCAAATAATATAATAAATATATATT
TTATTATAAATAATTTATATTTAAACTTAATATAAATAGGATAACAAATTTAATATTTTT
TTTATGAATTATATATCTGAATTGAATTTTTAAATAATAATTTAATTTATAATATAAAAT
TTAAATATATAATTTTAAAGAGTTAAACTCTTTATTAATAAAAATATAAAATAATTTAAT
TAATATATTAAAAGTTATTAAAATTTATAAAG
>S1222221 
TTTAATTTATAAAATAAAATAGATAAATTATAATTTTAATTACTTTATAAATATAAAAAG
TTATATAAAAAATATTAATAAATAAAAGAAGAATAATGATTATAAATATTATTTAATGAT
TTTATATATAAAAATAAAATTTAAAGACATCTAATTAAAATAATAGAATAAATATATATT
TTATTATAAATAATTTATATTTAAAATTAAGATAAATATGATAACAAATTTAATATTTTT
TTTATGAATTATATATCTGAATTGAATTTTTAAATAATACTTTAATTTATAATATAAAAT
TTAAATATATAATTTTAACTAGTTAAACTCTTTATTAATAAAAATATAAAATAATTTAAT
TAATATATTAAAATTTATTAAAATTTATAAAG
>S2111122 
TTTAATTTATAAAATAAAATATATAAATTATAATTTTAATTAATTTATAAATATAAAAAT
TTCTAGACAAAATATGAATAAATACAATAATAATAATTCTTATAAATATTATTTAATTAT
TTTAGATATAAAAATAAAATTTAAATAAATCTAATTAAAATACTATAATAAATATATATT
TTCTGATAAATACTTTATATTTAAAATTAATATAAATATTCTAAAAAATTTAATATTTTT
TGTATGAATTATATATATTAATCTAATTTTTAAATAATAATTTACTGTCTACTATAAAAT
TGAAATATATAATTTTAAATATTTAAAATATTTATTAATAAAAATATAAAATAATTTCAT
GAATAGATGAAAATTGATTAAACTTTATACAT
>S2211111 
TTTAATTTAGAAAATAAAATATATAAATTATAATTGTAATTAAGTTATAAATATAACACT
TTCTAGAAAAAATATTACTAAATAAAATAATAATAATTATTATACATATTATTTAATTAT
TTTCTATATAAACCTAAAATTTAACTAAATCTAATTAAAATAATATAATCAATATCTAGT
TTATTATCAATAATTTATCGTTACCATTAATATAAATATTATCAAAAATTTACTATTTTG
TTTATGCAGTATATATATTAATCTAATTTTTAAATAATAATGTACTTTATAATATAAAAT
TTAAATATATAATTTTAAATATTTAACATATTTATTAATAAAAATATAAAATAATTTAAG
TACTAGATTACAATTGATTAAAATTTAGAAAT
>S2212122 
TTTAATTTATAAAATCAAATATATAAATTATAATTTTAATTAATTTATAAATAGAACAAT
TTCTAGAAAAAATATTAATAAATAAAATAATAATAATTATTATACATATTATTTAATTAT
TTTCTATATAAAACTAAAATTTAAATAAATTTAATTAAAATAATATAATAAATATATATT
TTATTATACATAATTTATAGGTCCAATTAATATAAATATTATCAAAACTTTAATATTTTG
TTTATGAATTATATATATTAATCTAATTTTTAAATAATAATGTACTTTATAATATAAAAT
TTAACTATATAATTTTAAATATTTAACATATTTATTAAGAAAAATATAAAATAATTTAAT
TAATAGATTAAAATTGATTAAAATTTATAAAT
>S121111 
TTTAATTTATAAAATAAAATAGATAAATTATAATTTTACTTACTTTATCAATATAAAAAG
TTATATAAAAAATATTAATAAATAAAATAATAATAATTATTATCAATATTATTTCATGAT
TGTATATATAAAAATCAACTTTAAATAACTCTACTTAAACTAATATAATACATATATATT
TTATTATAAATAATTTATATTTAAAATTAATATAAATATTATAACAAATTTAAGATTTTT
TTTATAAATTATATATCTGAATCGCATTTTTAAATAATAATTTAATTTAGAATATAAAAT
TTAAATATATAATTTTAAATAGTTAAACTCTTTATTACTAAAAATATAAAATACTTTAAT
TAATATATTAAAATTTATTCAAATTTATAAAT
>S121211 
TTTAATTTATAAAATAAAATAGATAAATTATAATTTTAATTACTTTATCAATATAAAAAG
TGATATAAACAATATTAATAAATAAAATAATAATAATTATTATAAATATTATTTCATGAT
TTTATATATAAAAATCAAATTTAAATAAATCTAATTAAAATAATATACTACATATATATT
GTATTATAAATAATTTATATTTAAAATTAATATAAATATTATACCAAATGTAATATTTTT
TTTATGAATTATATATCTGAATCGAATTTGTAAAGAATAATTTAATTTAGAATATAAAAT
TTAAATATATAATTTTAAATAGTTAAACTCTTTATTAATAAAAATATCAAATACTGTAAT
TCATATATTAAAATTTATTAAAATTGATAAAT
>S121212 
TTTAATTTATAAAATAAAATAGATAAATTATAATTTTAATTACTTTATCAATATAAAAAG
TGATATAAAAAATATTAATAAATAAAATAATAATAATTATTATAAATATTATTTCATGAT
TTTATATATAAAAATCAAATTTAAATAAATCTAATTAAAATAATATACTACATATATATT
TTATTATAAATAATTTATATTTAAAATTAATATAAATATTATACCAAATGTAATATTTTT
TTTATGAATTATATATCTGAATCGAATTTGTAAAGAATAATTTAATTTAGAATATAAAAT
TTAAATATATAATTTTAAATAGTTAAACTCTTTATTAATAAAAATATAAAATACTTTAAT
TCATATATTAAAATTTATTAAAATTGATAAAT
>S12121 
TTTAATTTATAAAATAAAATAGATAAATTATAATTTTAATTACTTTATCAATATAAAAAG
TGATATAAAAAATATTAATAAATAAAATAATAATAATTATTATAAATATTATTTCATGAT
TTTATATATAAAAATCAAATTTAAATAAATCTAATTAAAATAATATACTACATATATATT
TTATTATAAATAATTTATATTTAAAATTAATATAAATATTATACCAAATGTAATATTTTT
TTTATGAATTATATATCTGAATCGAATTTGTAAAGAATAATTTAATTTAGAATATAAAAT
TTAAATATATAATTTTAAATAGTTAAACTCTTTATTAATAAAAATATAAAATACTTTAAT
TCATATATTAAAATTTATTAAAATTGATAAAT
>S121221 
TTTAATTTATAAAATAAAATAGATAAATTATAATTTTAATTACTTTATCAATATAAAAAG
TGATATAAAAAATATTAATAAATAAAATAATAATAATTATTATAAATATTATTTCATGAT
TTTATATATAAAAATCAAATTTAAATAAATCTAATTAAAATAATATACTACATATATATT
TTATTATAAATAATTTATATTTAAAATTAATATAAATATTATACCAAATGTAATATTTTT
TTTATGAATTATATATCTGAATCGAATTTGTAAAGAATAATTTAATTTAGAATATAAAAT
TTAAATATATAATTTTAAATAGTTAAACTCTTTATTAATAAAAATATAAAATACTTTAAT
TCATATATTAAAATTTATTAAAATTGATAAAT
>S121222 
TTTAATTTATAAAATAAAATAGATAAATTATAATTTTAATTACTTTATCAATATAAAAAG
TGATATAAAAAATATTAATAAATAAAATAATAATAATTATTATAAATATTATTTCATGAT
TTTATATATAAAAATCAAATTTAAATAAATCTAATTAAAATAATATACTACATATATATT
TTATTATAAATAATTTATATTTAAAATTAATATAAATATTATACCAAATGTAATATTTTT
TTTATGAATTATATATCTGAATCGAATTTGTAAAGAATAATTTAATTTAGAATATAAAAT
TTAAATATATAATTTTAAATAGTTAAACTCTTTATTAATAAAAATATAAAATACTTTAAT
TCATATATTAAAATTTATTAAAATTGATAAAT
>S122111 
TTTAATTTATAAAATAAAATAGATAAATTATAATTTTAATTACTTTATAAATATAAAAAG
TTATATAAAAAATATTAATAAATAAAAGAATAATAATGATTATAAATATTATTTACTGAT
TTGATATATAAAAATAAAATTTAAATAAATCTAATTAAAATAATATAATAACTCTATATT
TTATTAGAAATAATTTATATTGAAAATTAATATAAATATGATAACCAATTTAATATTTTT
TTTATGAATTATATATCTGAATCGAATGTTTCAATAAGAATTTAATTTATAATATAAAAT
TTAAATATATACGGTTAAATAGTTAAACTCTTTATTAATACAAATAGAAAATAATTTAAT
TAATATATTAAAATTTATTAAAATTTATAAAG
>S122112 
TTTAATTTATAAAATAAAATAGATAAATTATAATTTTAATTACTTTATAAATATAAAAAG
TTATATAAAAAATATTAATAAATAAAAGAATAATAATGATTCTAAATATTAGTTACTGAT
TTGATATATAAAAATAAAATTTAAATAAATCTAATTAAAATAATATAATAAATCTATCTT
TTATTATAAATAATTTATATTGAAAATTAATATAAATATGATAACCAATTTAATATTTTT
TTTATGAATTATATATCTGAATCGAATGTTTAAATAAGAATTTAATTTATAATATAAAAT
TTAAATATATACTTTTAAATAGTTAAACTCTTTATGAATACAAATAGAAAATAATTTAAT
TAATATATTAAAATTTATTAAAATTTATAAAG
>S122121 
TTTAATTTATAAAATAAAATAGATAAATTATAATTTTAAGTACTTTCTAAATATAAAAAG
TTATATAAAAAATATTAATAAATAAAAGAATAATAATGATTATAAATATTATTTACTGAT
TTTATATATAAAAATAAAATTTCAATAAAGCTAATTACAATAATATAATAAATATAGATT
TTATTATAAATAATTTATATTTAAAATTAATATAAATCTGATAACCAATTTAATATGTTT
TTTATGAATTATATATCTGAATCGACTTTTTAAATCAGAATTTAATTTATAATATAAAAT
TTAAATATATAATTTTAAATAGTTAAACTCTTTATTAATACAAATATAAAATAATTTAAT
TAATATATTAAAATTTATTAAAATTTATAAAG
>S122122 
TTTAATTTATAAAATAAAATAGATAAATTATAATTTTAATTACTTTATAAATATAAAAAG
TTATATAAAAAATATTAATAAATAAAAGAATCATAATGATTATAAATATTATTTACTGAT
TTTATATATAACAATAAAATTTAAATAAATCTAATTAAAATAATATAATAAATATATATT
TTATTATAACTAATTTATATTTAAAATTAATATAAATATGATAACCAATTTAATATTTTT
TTTATGAATTATATATCTGAATCGAATTTTTAAATAAGAATTTAATTTATAATATAAAAT
TTAAATATATAATTTTAAATAGTTAAACTCTTTATTAATACAAATATAACATAATTTAAT
TAATATATTAAAATTTATTAAAATTTCTAAAG
>S122211 
TTTAATTTATCAAATAAAATAGATAAATTATAATTTTAATTACTTTATAAATATAAAAAG
TTATATAAAAAAGATTAATAAATAAAAGCATAATAATGATTATAAATATTATGTAATGAT
TTTATATATAAAAATAAAATTTAAATACATCTAATTAAAATAATCTAATAAATATATATT
TTATTCTAAATAATTTATATTTAAAATTAATATAAATATGATAACAAATTTAATATTTTT
TTTCTGAATTATATATCGGAAGTGAATTTTTAAATAATAATTTAATTTATAATAGAAAAT
TTAAATATATAATTTTAAATAGTTAAACTCTTTATTAATAAAAATATAAAATAATTTAAT
TAATATATTAAAATTTATTAAAATTTATAAAG
>S12221 
TTTAATTTATCAAATAAAATAGATAAATTATAATTTTAATTACTTTATAAATATAAAAAG
TTATATAAAAAAGATTAATAAATAAAAGCATAATAATGATTATAAATATTATTTAATGAT
TTTATATATAAAAATAAAATTTAAATACATCTAATTAAAATAATATAATAAATATATATT
TTATTCTAAATAATTTATATTTAAAATTAATATAAATATGATAACAAATTTAATATTTTT
TTTATGAATTATATATCGGAAGTGAATTTTTAAATAATAATTTAATTTATAATATAAAAT
TTAAATATATAATTTTAAATAGTTAAACTCTTTATTAATAAAAATATAAAATAATTTAAT
TAATATATTAAAATTTATTAAAATTTATAAAG
>S211211 
TTGAATTTATAAACTAAAATATCTAAATTATAATTTTAATTAATTTATAAATATAAAAAT
TTCTAGACAACATATTAATCAATACACTAATAATAATTATTATAAATATTATTTAATTAT
GTTATATATAAAAATAAAATTTAAATAAATCTAATTAAAATAATATAATAAATATATATT
TTATTATAAATACTTTATATTTAAAATTAATATAAATATTCTAAAAAATTGAATATTTTT
TGTATGAATTAGCGATATTAATCTAATTTTTAAATAATAATTTACTTTATAATATAAAAT
TGAAATATATAATTTTAAATATTTAAAATATTTATTCATAAAAATATAAAATAATTTAAT
GAATAGATTAAAATTGATTAAACTTTATAAAT
>S2112122 
TTGAATTTATAAAATAAAATATATAAATTATAATTTTAATTAATTTATAAATATAAAAAT
TTCTAGACAAAATATTAATAAATACACTAATAATAATTATTATAAATATTATTTAATTAT
TTTATATATAAAAATAAAATTTAAATAAATCTAATTAAAATAATATAATAAATATATATT
TTATTATAAATACTTTATATTTAAAATTAATATAAATATTCTAAAAAATTTAATATTTTT
TGTATGAATTAGAGATATTAATCTAATTTTTAAATAATAATTTACTTTATAATATAAAAT
TGAAATATATAATTTTAAATATTTAAAATATTTATTAATAAAAATATAAAATAATTTAAT
GAATAGATTAAAATTGATTAAACTTTATAAAT
>S211212 
TTGAATTTATAAAATAAAATATATAAATTATAATTTTAATTAATTTATAAATATAAAAAT
TTCTAGACAAAATATTAATAAATACACTAATAATAATTATTATAAATATTATTTAATTAT
TTTATATATAAAAATAAAATTTAAATAAATCTAATTAAAATAATATAATAAATATATATT
TTATTATAAATACTTTATATTTAAAATTAATATAAATATTCTAAAAAATTTAATATTTTT
TGTATGAATTAGAGATATTAATCTAATTTTTAAATAATAATTTACTTTATAATATAAAAT
TGAAATATATAATTTTAAATATTTAAAATATTTATTAATAAAAATATAAAATAATTTAAT
GAATAGATTAAAATTGATTAAACTTTATAAAT
>S211222 
TTTAATTTATAAAATAAAATATAGAAATTATAATTTTAATTAATTTATAAATATCAAAAT
TTCTAGACAAAATATTAATAAATACAATAATAATACGTAGTATAAATATTATTTAATTAT
TTTATATATAAAAATAAAATTTAAATCAATCTAATTAAAATAATATAATAAATATATATT
TTATTATAAATACTTTCTATTTAAAAGTAATCTAAATATTCTAAAAAATTTAATATTGTT
TGTATGAATTATAGATATTAATCTAATTTTTAAATAATAATTTACGTTATAATATAAAAT
TGAAATATATAATTTTAAATATTTAAAATATTTATTAATAAAAATATAAAAGAAGTTAAT
GAATAGATTAAAATTGCTTAAACTTTATAAAT
>S212112 
TTTAATTTATAAAATAAAATATATCAATTATAATTTTAATTAATTTATAAATATAAAAAT
TTCTAGCCAAAATATTAATACATACAATAATAATAATTATTATAAATATTATTTAATTAT
TTTATATATAAAAATAAAATTTAAATAAATCTAATTAAAATAATATAATAAATATATATT
TTATTATAAATACTTTATATTTAAAATTAATATCAATATTCTAAAAAATTTAATATTTGT
TGTATGAATTATATATATTAATCTAAGTTTTAACTACTAATTTCCTTTATAATATAAAAT
TGAAATATATAATTTTAAATATTTAAAATATTTATTAATAACAATATAAAATAATTTAAT
GAATAGCTTAAAATGGATTAAACTTTATAAAT
>S2122222 
TTTAATTTATAAAATAAAATATATAAATTAGAATTTTAATTAATTTATAAATATAAAAAT
TTCTAGACAAAATATTAATAAATACAATAATAATAATTATTATAACTATTATTTAATTAT
TTTATATATAAAAATAAAATTTAAATAAATCTAATTAAAATAATATAATAAATATATATT
TGATTATAAATACTTTATATTTAAAATTAATATAAATATTCTAAAAAATTTAATATTTTT
TGTATGAATTATATAGATTACTCTAATTTTTAAATAATAATTTACTTTATAATATAAAAT
TGAAATATATAATTTTAAATATTTAAAATATTTATTAATAAAAATATACAATAATTTAAT
GAATAGATTAAAATTGATTAAACTTTATAAAT
>S22111 
TTTAATTTAGAAAATAAAATATATAAATTATAATTGTAATTAATTTATAAATATAACACT
TTCTAGAAAAAATATTACTAAATAAAATAATAATAATTATTATACATATTATTTAATTAT
TTTCTATATAAACCTAAAATTTAACTAAATCTAATTAAAATAATATAATAAATATATAGT
TTATTATAAATAATTTATAGTTACAATTAATATAAATATTATCAAAAATTTACTATTTTG
TTTATGAATTATATATATTAATCTAATTTTTAAATAATAATGTACTTTATAATATAAAAT
TTAAATATATAATTTTAAATATTTAACATATTTATTAATAAAAATATAAAATAATTTAAG
TACTAGATTAAAATTGATTAAAATTTATAAAT
>S22112 
TTTAATGTATAAAATAAAATATATAAATTATAATTTTAATTAATTTATAAATATAACCAT
TTCTAGAAAAAATATTAATAAATAAAATAATAAGAATTATTATACATATTATTTAATTAT
TTTCTATATAAAACTAAAAGTTAAATAAATCTAATTAAAATAATATAAGAAATATATATT
TTATTATAAATAATTTATAGTTACAATTAATATAAATATTATCAAAAATTTACTATTTTG
TTTATGAATTATATATATTAATCTAATTTTTAAATAATAATGTACTTTATAATATAAAAT
TTAAATATATAATTTTAAATATTTAACATATTTATTAATAAAAATATAAAATAATTTAAG
TACTAGATTAAAATTGATTAAAATTTATAAAT
>S22122 
TTTAATTTATAAAATAAAATATATAAATTATAATTTTAATTAATTTATAAATATAACAAT
TTCTAGAAAAAATATTAATAAATAAAATAATAATAATTATTATACATATTATTTAATTAT
TTTCTATATAAAACTAAAATTTAAATAAATCTAATTAAAATAATATAATAAATATATATT
TTATTATAAATAATTTATAGTTACAATTAATATAAATATTATCAAAAATTTAATATTTTG
TTTATGAATTATATATATTAATCTAATTTTTAAATAATAATGTACTTTATAATATAAAAT
TTAAATATATAATTTTAAATATTTAACATATTTATTAATAAAAATATAAAATAATTTAAT
TAATAGATTAAAATTGATTAAAATTTATAAAT
