# Supplementary material for: Bacterial whole genome-based phylogeny: construction of a new benchmarking dataset and assessment of some existing methods
Source: BMC Genomics. 2017 Jan 5;18:19. doi: 10.1186/s12864-016-3407-6 (PMC5217230; doi:10.1186/s12864-016-3407-6)
Supplement: Additional file 15: — Position for mutations from S14 SNP alignment. (TXT 2 kb) [file 12864_2016_3407_MOESM15_ESM.txt]

20153
28091
29097
39297
7310
23470
24269
31197
41216
62858
64083
71991
77830
78047
78899
6332
16688
23298
40161
73028
82108
85411
86794
88306
98857
107402
115631
22214
29414
35317
47522
57818
72417
73000
79030
88005
100245
104362
107824
809
9704
20626
29248
34945
311
21103
30005
1743
26925
40326
9676
11723
20763
39900
5089
16222
17503
3954
6867
11027
12412
26211
26497
26809
15112
878
15553
24379
24761
2670
11260
28061
40016
46604
59223
84699
88172
93667
98369
98395
105178
110764
121525
125148
128920
5187
26103
36631
59139
89373
27232
70774
71001
101
164
10449
7978
19410
3320
5427
17423
21237
25872
43622
46002
53773
64154
87505
100384
8587
11939
17298
5438
40202
45944
33314
20096
29896
55863
77322
111315
121371
133944
141244
165690
173318
175569
179622
196449
203885
207010
223828
16169
18016
20407
47326
50873
54057
54983
55498
55766
553
15213
26063
9718
11079
188
322
9115
26663
35335
42979
7741
18974
25358
31290
34809
10347
28344
10716
34789
208
6541
6814
7247
11626
836
6740
19989
17058
20133
20406
36732
37145
42116
44090
70338
77021
96897
9042
9335
13674
15744
17500
41402
43817
46979
51565
53286
72462
79322
93762
96112
101626
113473
30517
39590
5245
17928
24007
29094
45121
47674
62374
490
13303
15930
28800
3861
11694
9556
10685
20639
52731
53726
56513
63401
565
14775
22722
29028
38016
41704
50938
54142
68442
2516
24334
26508
31822
35768
36414
49709
61031
1314
8130
15521
18676
14871
24486
16902
34383
39325
42254
57624
85190
93337
98257
111428
140170
146681
147735
154927
158076
159350
8634
15164
18650
33322
40829
43173
10643
18629
34256
42930
75744
78291
85415
90533
3655
9400
23554
32669
33037
41074
61585
1192
3084
4662
8478
21726
25977
27993
3544
4787
24862
26099
27404
11859
2501
6317
14135
10461
15251
26252
45311
52052
65557
69676
72279
78139
80257
8662
17235
17383
20297
33592
59211
72157
84728
90202
8176
13140
21498
35269
3766
14669
36186
4301
4954
8216
11421
16549
28076
66676
71346
84247
106643
133016
141720
11198
12118
12145
8317
17536
20588
24421
50027
56398
70023
78381
100915
2414
8114
16815
26132
29242
47177
55896
69317
74146
82385
83388
96376
108588
108777
118560
132026
139579
152279
156450
167511
175006
21888
22764
25635
26924
5515
12069
12076
16463
17808
29772
34270
11412
13879
19993
20733
30202
47673
53976
72913
84704
92967
93827
94683
95463
97047
107251
953
636
5079
