# Supplementary material for: Bacterial whole genome-based phylogeny: construction of a new benchmarking dataset and assessment of some existing methods
Source: BMC Genomics. 2017 Jan 5;18:19. doi: 10.1186/s12864-016-3407-6 (PMC5217230; doi:10.1186/s12864-016-3407-6)
Supplement: Additional file 16: — SNP alignment from the NDtree analysis with NC_000913 as reference genome. (FASTA 40 kb) [file 12864_2016_3407_MOESM16_ESM.fasta]

>S111111 
TAAAATATTTTATTAATGTTAATAAATAGATAAAAATTATAAATATTTAATGATTTTAAA
TTAGAAAATATATAATAAAATTACGTTAAAAAAAAATATAAATTATTATTTTTTAAAAAT
TATTATAACAAACTTTATTATAAATAATTTAAATATAAAATTTATTAAAAATATAAGTTC
ATTAAAGAGATATTAAAATAAAGATTTTAATTAAATTATTTTATAGGTGATTTTATATAT
CAAATATTTATAATTAATTTATGAATTATATATTAAGTTTTTTAACTATATAAATAATAA
TTAATTTTATAAATATATTTATGAATTATATATAAATTTTAATAATAAATAAAATTTATT
TAATTAGTTATTAATATTTTCATTAAAATTATAA
>S111112 
TAAAATATTTTATTAATGTTAATAAATAGATAAAAATTATAAATATTTAATGATTTTAAA
TTAGAAAATATATAATAAAATTACGTTAAAAAAAAATATAAATTATTATTTTTTAAAAAT
TATTATAACAAACTTTATTATAAATAATTTAAATATAAAATTTATTAAAAATATAAGTTC
ATTAAAGAGATATTAAAATAAAGATTTTAATTAAATTATTTTATAGGTGATTTTATATAT
CAAATATTTATAATTAATTTATGAATTATATATTAAGTTTTTTAACTATATAAATAATAA
TTAATTTTATAAATATATTTATGAATTATATATAAATTTTAATAATAAATAAAATTTATT
TAATTAGTTATTAATATTTTCATTAAAATTATAA
>S111121 
TAAAATATTTTATTAATTTTAATAAATAGATAAAAATTATAAATATTTAATTATTTTAAA
TTAGAAAATATATAATAAAATTACGTTAAAAAAAAATATAAATTATTATTTTTTAAAAAT
TATTATAACAAAATTTATTATAAATAATTTAAATATAAAATTTATTAAAAATATAATTTC
ATTAAATAGATATTAAAATAAAGATTTTAATTAAATTATTTTATAGTTGATTTTATATAT
CAAATATTTATAATTAATTTATGAATTATATATTAAGTTTTTTAACTATATAAATAATAA
TTAATTTTATAAATATATTTATGAATTATATATAAATTTTAATAATAAATAAAATTTATT
TAATTAGTTATTAATATTTTCATTAAAATTATAA
>S111122 
TAAAATATTTTATTAATTTTAATAAATAGATAAAAATTATAAATATTTAATTATTTTAAA
TTAGAAAATATATAATAAAATTACGTTAAAAAAAAATATAAATTATTATTTTTTAAAAAT
TATTATAACAAAATTTATTATAAATAATTTAAATATAAAATTTATTAAAAATATAATTTC
ATTAAATAGATATTAAAATAAAGATTTTAATTAAATTATTTTATAGTTGATTTTATATAT
CAAATATTTATAATTAATTTATGAATTATATATTAAGTTTTTTAACTATATAAATAATAA
TTAATTTTATAAATATATTTATGAATTATATATAAATTTTAATAATAAATAAAATTTATT
TAATTAGTTATTAATATTTTCATTAAAATTATAA
>S111211 
TAAAATATTTTATTAATTTTAATAAATAGATAAAAATTATAAATATTTAATTATTTTAAA
TTAGAAAATATATAATAAAATTACGTTAAAAAAAAATATAAATTATTATTTTTTAAAAAT
TATTATAACAAAATTTATTATAAATAATTTAAATATAAAATGTATTAAAAATATAATTTC
ATTAAATAGATATTAAAATAAAGATTTTAATTAAATTATTTTATAGTGGATTTTATATAT
CAAATATTTATAATTAATTTATGAATTATATATTAAGTTTTTTAACTATATAAATAATAA
TTAATTGTATAAATATATTTATGAATTATATATAAATTTTAATAATAAATAAAATTTATT
TAATTAGTTATTAATATTTTCATTAAAATTATAA
>S111221 
TAAAATATTTTATTAATTTTAATAAATAGATAAAAATTATAAATATTTAATTATTTTAAA
TTAGAAAATATATAATAAAATTACGTTAAAAAAAAATATAAATTATTATTTTTTAAAAAT
TATTATAACAAAATTTATTATAAATAATTTAAATATAAAATGTATTAAAAATATAATTTC
ATTAAATAGATATTAAAATAAAGATTTTAATTAAATTATTTTATAGTGGATTTTATATAT
CAAATATTTATAATTAATTTATGAATTATATATTAAGTTTTTTAACTATATAAATAATAA
TTAATTGTATAAATATATTTATGAATTATATATAAATTTTAATAATAAATAAAATTTATT
TAATTAGTTATTAATATTTTCATTAAAATTATAA
>S112112 
TAACATATTTTATTAAGTTTAATAAATAGATAAAAATTATAAATATTTAATTATTTTAAA
TTAGACAATATATAATAAAATTACTTTAAAAAAAAATAGACATTATGATTTTTTCAAAAT
TATTATAACAAAATTTATTATAAATAATTTAAATATAAAATTTATTAAAAATATAATTTA
ATTAAATATATATTAAAATAAAGATTTTAAGTAAATTATTTTATATTTGATTTTATATAT
CAAATATTTATAATTAATTTATGACTTCTATATTAAGTTTTTTAACTATATAAATAATAA
TTAATTTTATAAATATATTTATTAATTATATATAAATTTTAATAATAAATAAAATTTATT
TAATTATTTATTAATATTTTAATTAAAATTATAA
>S112212 
TAAAATATTTTATTAATTTTAAGAAATAGATACAAATTATAAATATTTAATTATTTTAAA
TTAGAAAATATATACTAAAATTACTTTAAAAAAAAATATAAATTATTATTTGTTAAAAAT
TATTATAACAAAATTTATTATAAATAATTTAAATATAAAATTTATTAAAAATATAATTTA
ATTAAATATATATTAACATAAAGATTTTAATTAAATGATTTTATATTTGAGTTTATATAT
CAAATATTTATAATTAATTGATGAATTATATATTAAGTTTTTTAACTATATAAATACTAA
TTAATTTTATAAATAGATTTATTAATTCTATATAACTTTTAATAATAAATAAAATTTATT
TAATTATTTATGAATATTTTAATTAAAATGATAA
>S 
TAAAATATTTTATTAATTTTAATAAATATATAAAAATTATAAATATTTAATTATTTTAAA
TTAGAAAATATATAATAAAATTAATTTAAAAAAAAATATAAATTATTATTTTTTAAAAAT
TATTATAAAAAAATTTATTATAAATAATTTAAATATAAAATTTATTAAAAATATAATTTA
ATTAAATATATATTAAAATAAAGATTTTAATTAAATTATTTTATATTTTATTTTATATAT
AAAATATTTATAATTAATTTATGAATTATATATTAATTTTTTTAAATATATAAATAATAA
TTAATTTTATAAATATATTTATTAATTATATATAAATTTTAATAATAAATAAAATTTATT
TAATTATTTATTAATATTTTAATTAAAATTATAA
>S1 
TAAAATATTTTATTAATTTTAATAAATAGATAAAAATTATAAATATTTAATTATTTTAAA
TTAGAAAATATATAATAAAATTAATTTAAAAAAAAATATAAATTATTATTTTTTAAAAAT
TATTATAACAAAATTTATTATAAATAATTTAAATATAAAATTTATTAAAAATATAATTTA
ATTAAATATATATTAAAATAAAGATTTTAATTAAATTATTTTATATTTGATTTTATATAT
AAAATATTTATAATTAATTTATGAATTATATATTAAGTTTTTTAACTATATAAATAATAA
TTAATTTTATAAATATATTTATTAATTATATATAAATTTTAATAATAAATAAAATTTATT
TAATTATTTATTAATATTTTAATTAAAATTATAA
>S11 
TAAAATATTTTATTAATTTTAATAAATAGATAAAAATTATAAATATTTAATTATTTTAAA
TTAGAAAATATATAATAAAATTACTTTAAAAAAAAATATAAATTATTATTTTTTAAAAAT
TATTATAACAAAATTTATTATAAATAATTTAAATATAAAATTTATTAAAAATATAATTTA
ATTAAATATATATTAAAATAAAGATTTTAATTAAATTATTTTATATTTGATTTTATATAT
CAAATATTTATAATTAATTTATGAATTATATATTAAGTTTTTTAACTATATAAATAATAA
TTAATTTTATAAATATATTTATTAATTATATATAAATTTTAATAATAAATAAAATTTATT
TAATTATTTATTAATATTTTAATTAAAATTATAA
>S111 
TAAAATATTTTATTAATTTTAATAAATAGATAAAAATTATAAATATTTAATTATTTTAAA
TTAGAAAATATATAATAAAATTACGTTAAAAAAAAATATAAATTATTATTTTTTAAAAAT
TATTATAACAAAATTTATTATAAATAATTTAAATATAAAATTTATTAAAAATATAATTTC
ATTAAATAGATATTAAAATAAAGATTTTAATTAAATTATTTTATAGTTGATTTTATATAT
CAAATATTTATAATTAATTTATGAATTATATATTAAGTTTTTTAACTATATAAATAATAA
TTAATTTTATAAATATATTTATGAATTATATATAAATTTTAATAATAAATAAAATTTATT
TAATTAGTTATTAATATTTTCATTAAAATTATAA
>S112 
TAAAATATTTTATTAATTTTAATAAATAGATAAAAATTATAAATATTTAATTATTTTAAA
TTAGAAAATATATAATAAAATTACTTTAAAAAAAAATATAAATTATTATTTTTTAAAAAT
TATTATAACAAAATTTATTATAAATAATTTAAATATAAAATTTATTAAAAATATAATTTA
ATTAAATATATATTAAAATAAAGATTTTAATTAAATTATTTTATATTTGATTTTATATAT
CAAATATTTATAATTAATTTATGAATTATATATTAAGTTTTTTAACTATATAAATAATAA
TTAATTTTATAAATATATTTATTAATTATATATAAATTTTAATAATAAATAAAATTTATT
TAATTATTTATTAATATTTTAATTAAAATTATAA
>S1111 
TAAAATATTTTATTAATTTTAATAAATAGATAAAAATTATAAATATTTAATTATTTTAAA
TTAGAAAATATATAATAAAATTACGTTAAAAAAAAATATAAATTATTATTTTTTAAAAAT
TATTATAACAAAATTTATTATAAATAATTTAAATATAAAATTTATTAAAAATATAATTTC
ATTAAATAGATATTAAAATAAAGATTTTAATTAAATTATTTTATAGTTGATTTTATATAT
CAAATATTTATAATTAATTTATGAATTATATATTAAGTTTTTTAACTATATAAATAATAA
TTAATTTTATAAATATATTTATGAATTATATATAAATTTTAATAATAAATAAAATTTATT
TAATTAGTTATTAATATTTTCATTAAAATTATAA
>S1112 
TAAAATATTTTATTAATTTTAATAAATAGATAAAAATTATAAATATTTAATTATTTTAAA
TTAGAAAATATATAATAAAATTACGTTAAAAAAAAATATAAATTATTATTTTTTAAAAAT
TATTATAACAAAATTTATTATAAATAATTTAAATATAAAATGTATTAAAAATATAATTTC
ATTAAATAGATATTAAAATAAAGATTTTAATTAAATTATTTTATAGTGGATTTTATATAT
CAAATATTTATAATTAATTTATGAATTATATATTAAGTTTTTTAACTATATAAATAATAA
TTAATTGTATAAATATATTTATGAATTATATATAAATTTTAATAATAAATAAAATTTATT
TAATTAGTTATTAATATTTTCATTAAAATTATAA
>S1121 
TAAAATATTTTATTAATTTTAATAAATAGATAAAAATTATAAATATTTAATTATTTTAAA
TTAGAAAATATATAATAAAATTACTTTAAAAAAAAATATAAATTATTATTTTTTAAAAAT
TATTATAACAAAATTTATTATAAATAATTTAAATATAAAATTTATTAAAAATATAATTTA
ATTAAATATATATTAAAATAAAGATTTTAATTAAATTATTTTATATTTGATTTTATATAT
CAAATATTTATAATTAATTTATGAATTATATATTAAGTTTTTTAACTATATAAATAATAA
TTAATTTTATAAATATATTTATTAATTATATATAAATTTTAATAATAAATAAAATTTATT
TAATTATTTATTAATATTTTAATTAAAATTATAA
>S1122 
TAAAATATTTTATTAATTTTAATAAATAGATAAAAATTATAAATATTTAATTATTTTAAA
TTAGAAAATATATAATAAAATTACTTTAAAAAAAAATATAAATTATTATTTGTTAAAAAT
TATTATAACAAAATTTATTATAAATAATTTAAATATAAAATTTATTAAAAATATAATTTA
ATTAAATATATATTAACATAAAGATTTTAATTAAATGATTTTATATTTGAGTTTATATAT
CAAATATTTATAATTAATTTATGAATTATATATTAAGTTTTTTAACTATATAAATAATAA
TTAATTTTATAAATATATTTATTAATTATATATAAATTTTAATAATAAATAAAATTTATT
TAATTATTTATTAATATTTTAATTAAAATGATAA
>S1212 
TAAAATATTTTATTAATTTTAATAAATAGATAAAAATTATAAATATTTAATTATTTTAAA
TTCGAAAATATATAATCAACTTAATTTAAAAACAAATATAAATTCTTATTTTTTAAAAAT
TATTATACCAAAATTTATTATAAATAATTTAAATATAAAATTTATTAAAAATATAATGTA
ATTACATATATATTAAAATAAAGAGTTGAATTAAAGTATTTTATATTTGATTTTATATAT
AAAATATTTATAATGAATTTATGAATTATATATTCAGTTGTTTAACTATATAAATCATAA
TTAATTTTATAAATATATGTATTACTTATATATCAATTTTAATAATCAATCAAATTTATT
TAATTATTTATTAATATTTTAATTAAAATTATAA
>S1222 
TAAAATATTTTATTAATTTTCATAAATAGATAAAAATTATACATATTTAATTATTTTAAA
TTCAAAAATATATAATAAACTTAATTTAAAAAAAAATATAAATTATTATTTTTTAAAAAT
TATGATAACAAAATTTATTATAAATAATTTAAATATAAAATTTCTTAAAAATATAATTTA
ATTAAATATATATTAAAAGAAAGATTTTAATTAAATTATTTTATATTTGATTTTATATAT
AAAATATTTATAATTAATTTATGAATTATATATTCAGTTGTTTAACTATATAAATAATAA
TTAATTTTATAAATATATTTATTACTTATATATAAATTTTAATAATCAATAAAATTTATT
TAATTATTTATTAATATTTTAATTAAAATTATAA
>S2111 
TAAAATATTTTATTAATTTTAATAAATATATAAAAATTATAAATATTTAATTATTTTAAA
TTAGAAAATATATAAGAAAATTAATTTAAAAAAAAATATAAATTATTATTTTTTAAAAAG
TATTCTAAAAAAATTTATTATAAATACTTTAAATATAAAATTGATGACAAATATAATTTA
ATTAAATATATATTAAAATAAAGATTTTCATTAAATTATTTTATATTTTATTTTATATAT
AAAATATTTATAATTAATGTATGAATTATATATTAATTTTTTTAAATATATAAATAATAA
TTAATTTTATAAATATATTTATTAATTAGATATAAAGTTTAATCATAAATAAAATTTATT
TAAGTATTTATTAATATTTTAATTAAAATTATAA
>S2211 
TAAAATATTTTATTAATTTTAATAAATATATAAAAATTATAAATAGTTACTTATTTTAAA
TTAGAAAATATATAAGAAAATTAATTTAAAAAACAATATAAATTATTATTTTTTAAAAAG
TATTATCAAAACATTTATTATAAATAATTTAAATATAAAATTTATGAAAAATATAATTTA
CTTAAATATATATTAAAATAAAGATTGTACTTAAATTATTTTATATTTTATTTTCTATAT
AAAATATGTATAATTAATTTATGAATTATATATTAATTTTGTTAAATATATACATAATAA
TTAATTTTATAAATATATTTATTAATTAGATATAAATTTTAATCATAACTAAAATTTATT
TAATTATTTATTAATATTTTAATTAAAATTATAA
>S2221 
TAAAATATTTTATTAATTTTAATAAATATATAAAAATTATAAAGATTTACTTATTTTAAA
TTAGAAAATAGATAAGAAAATTAATTTAAAAAACAATATAAATTATTATTTTTTAAAAAG
TATTATAAAAACATTTAGTATAAATAATTTAAATATACAATTTATGAAAAATATAATTTA
ATTAAATATATATTAAAATAAAGATTTTAATTAAATTATTTTATATTTTATTTTATATAT
AAAATCTGTATAATTAATTTATGAATTATATATTAATTTTTTTAAATATATCAATAATAA
TTAATTTTATAAATATATTGATTAATTAGATATAAATTGTAATCAGAACTAAAATTTATT
TAATTCTTTATTAATATTTTAATTAAAATTATAA
>S12 
TAAAATATTTTATTAATTTTAATAAATAGATAAAAATTATAAATATTTAATTATTTTAAA
TTCGAAAATATATAATAAACTTAATTTAAAAAAAAATATAAATTATTATTTTTTAAAAAT
TATTATAACAAAATTTATTATAAATAATTTAAATATAAAATTTATTAAAAATATAATTTA
ATTAAATATATATTAAAATAAAGATTTTAATTAAATTATTTTATATTTGATTTTATATAT
AAAATATTTATAATTAATTTATGAATTATATATTCAGTTGTTTAACTATATAAATAATAA
TTAATTTTATAAATATATTTATTACTTATATATAAATTTTAATAATCAATAAAATTTATT
TAATTATTTATTAATATTTTAATTAAAATTATAA
>S22 
TAAAATATTTTATTAATTTTAATAAATATATAAAAATTATAAATATTTACTTATTTTAAA
TTAGAAAATATATAAGAAAATTAATTTAAAAAACAATATAAATTATTATTTTTTAAAAAG
TATTATAAAAACATTTATTATAAATAATTTAAATATAAAATTTATGAAAAATATAATTTA
ATTAAATATATATTAAAATAAAGATTTTAATTAAATTATTTTATATTTTATTTTATATAT
AAAATATGTATAATTAATTTATGAATTATATATTAATTTTTTTAAATATATAAATAATAA
TTAATTTTATAAATATATTTATTAATTAGATATAAATTTTAATCATAACTAAAATTTATT
TAATTATTTATTAATATTTTAATTAAAATTATAA
>S121 
TAAAATATTTTATTAATTTTAATAAATAGATAAAAATTATAAATATTTAATTATTTTAAA
TTCGAAAATATATAATAAACTTAATTTAAAAACAAATATAAATTATTATTTTTTAAAAAT
TATTATAACAAAATTTATTATAAATAATTTAAATATAAAATTTATTAAAAATATAATTTA
ATTACATATATATTAAAATAAAGATTTTAATTAAAGTATTTTATATTTGATTTTATATAT
AAAATATTTATAATGAATTTATGAATTATATATTCAGTTGTTTAACTATATAAATCATAA
TTAATTTTATAAATATATTTATTACTTATATATAAATTTTAATAATCAATCAAATTTATT
TAATTATTTATTAATATTTTAATTAAAATTATAA
>S122 
TAAAATATTTTATTAATTTTCATAAATAGATAAAAATTATAAATATTTAATTATTTTAAA
TTCGAAAATATATAATAAACTTAATTTAAAAAAAAATATAAATTATTATTTTTTAAAAAT
TATGATAACAAAATTTATTATAAATAATTTAAATATAAAATTTCTTAAAAATATAATTTA
ATTAAATATATATTAAAATAAAGATTTTAATTAAATTATTTTATATTTGATTTTATATAT
AAAATATTTATAATTAATTTATGAATTATATATTCAGTTGTTTAACTATATAAATAATAA
TTAATTTTATAAATATATTTATTACTTATATATAAATTTTAATAATCAATAAAATTTATT
TAATTATTTATTAATATTTTAATTAAAATTATAA
>S211 
TAAAATATTTTATTAATTTTAATAAATATATAAAAATTATAAATATTTAATTATTTTAAA
TTAGAAAATATATAAGAAAATTAATTTAAAAAAAAATATAAATTATTATTTTTTAAAAAG
TATTCTAAAAAAATTTATTATAAATACTTTAAATATAAAATTGATGACAAATATAATTTA
ATTAAATATATATTAAAATAAAGATTTTCATTAAATTATTTTATATTTTATTTTATATAT
AAAATATTTATAATTAATGTATGAATTATATATTAATTTTTTTAAATATATAAATAATAA
TTAATTTTATAAATATATTTATTAATTAGATATAAAGTTTAATCATAAATAAAATTTATT
TAAGTATTTATTAATATTTTAATTAAAATTATAA
>S212 
TAAAATATTTTATTAATTTTAATAAATATATAAAAATTATAAATATTTAATTATTTTAAA
TTAGAAAATATATAAGAAAATTAATTTAAAAAAAAATATAAATTATTATTTTTTAAAAAG
TATTCTAAAAAAATTTATTATAAATACTTTAAATATAAAATTGATGACAAATATAATTTA
ATTAAATATATATTAAAATAAAGATTTTCATTAAATTATTTTATATTTTATTTTATATAT
AAAATATTTATAATTAATGTATGAATTATATATTAATTTTTTTAAATATATAAATAATAA
TTAATTTTATAAATATATTTATTAATTAGATATAAAGTTTAATCATAAATAAAATTTATT
TAAGTATTTATTAATATTTTAATTAAAATTATAA
>S221 
TAAAATATTTTATTAATTTTAATAAATATATAAAAATTATAAATAGTTACTTATTTTAAA
TTAGAAAATATATAAGAAAATTAATTTAAAAAACAATATAAATTATTATTTTTTAAAAAG
TATTATAAAAACATTTATTATAAATAATTTAAATATAAAATTTATGAAAAATATAATTTA
ATTAAATATATATTAAAATAAAGATTTTAATTAAATTATTTTATATTTTATTTTCTATAT
AAAATATGTATAATTAATTTATGAATTATATATTAATTTTGTTAAATATATAAATAATAA
TTAATTTTATAAATATATTTATTAATTAGATATAAATTTTAATCATAACTAAAATTTATT
TAATTATTTATTAATATTTTAATTAAAATTATAA
>S222 
TAAAATATTTTATTAATTTTAATAAATATATAAAAATTATAAAGATTTACTTATTTTAAA
TTAGAAAATAGATAAGAAAATTAATTTAAAAAACAATATAAATTATTATTTTTTAAAAAG
TATTATAAAAACATTTAGTATAAATAATTTAAATATAAAATTTATGAAAAATATAATTTA
ATTAAATATATATTAAAATAAAGATTTTAATTAAATTATTTTATATTTTATTTTATATAT
AAAATCTGTATAATTAATTTATGAATTATATATTAATTTTTTTAAATATATCAATAATAA
TTAATTTTATAAATATATTGATTAATTAGATATAAATTTTAATCATAACTAAAATTTATT
TAATTATTTATTAATATTTTAATTAAAATTATAA
>S1211 
TAAAATATTTTAGTAATTTTAATAAATAGATAAAAATTATAAATATTTAATTATTTTAAA
TGCGAAAATATATAATAAACTTAATTTAAAAACAAATATAAATTATTATTTTTTAAAAAT
TATTATAACAAAATTTATTATAAATAATTTAAATATAAAATTTATTAAAAATATAATTTA
ATTACATATATATTAAAATAAAGATTTTAATTAAAGTATTTTATATTTGATTGTATATAT
AAAATATTTATAATGAATTTATAAATTATATATTCAGTTGTTTAACTATATAAATCATAA
TTAATTTTATAAATATATTTATTACTTATATATAAATTTTAATAATCAATCAAATTTATT
TAATTATTTATTAATATTTTAATTAAAATTATAA
>S1221 
TAAAATATTGTATTAATTTTCATAAATAGATAAAAATTCTAAATATTTAATTATTTTAAA
TTCGAAAATATATAATAAACTTAATTTAAAAAAAACTATAAATTATTATTTTTTAAAAAT
TATGATAACCAAATTTATTATAAATAATTTAAATATAAAATTTCTTAAAAATATAATTTA
ATTAAATATATATTAAAAGAAAGATTTTAATTAAATTATTTTATATTTGATTTTATATAT
AAAATATTTATAATTAATTTATGAATTATATATTCAGTTGTTTAACTATATAAATAATAA
TTAATTTTATAAATATATTTATTACTTATATATAAATTTTAATAATCAATAAAATTTATT
TAATTATTTATTAATATTTTAATTAAAATTATAA
>S2112 
TAAAATATTTTATTAATTTTAATAAATATATAAAAATTATAAATATTTAATTATTTTAAA
TTAGAAAATATATAAGAAAATTAATTTAAAAAAAAATATAAATTATTATTTTTTAAAAAG
TATTCTAAAAAAATTTATTATAAATACTTTAAATATAAAATTGATGACAAATATAATTTA
ATTAAATATATATTAAAATAAAGATTTTCATTAAATTATTTTATATTTTATTTTATATAT
AAAATATTTATAATTAATGTATGAATTATAGATTAATTTTTTTAAATATATAAATAATAA
TTAATTTTATAAATATATTTATTAATTAGATATAAAGTTTAATCATAAATAAAATTTATT
TAAGTATTTATTAATATTTTAATTAAAATTATAA
>S2212 
TAAAATATTTTATTAATTTTAATAAATATATAAAAATTATAAATAGTTACTTATTTTAAA
TTAGAAAATATATAAGAAAATTAATTTAAAAAACAATATAAATTATTATTTTTTAAAAAG
TATTATCAAAACATTTATTATAAATAATTTAAATATAAAATTTATGAAAAATATAATTTA
ATTAAATATATATTAAAATAAAGATTTTAATTAAATTATTTTATATTTTATTTTCTATAT
AAAATATGTATAATTAATTTATGAATTATATATTAATTTTGTTAAATATATACATAATAA
TTAATTTTATAAATATATTTATTAATTAGATATAAATTTTAATCATAACTAAAATTTATT
TAATTATTTATTAATATTTTAATTAAAATTATAA
>S1112122 
TCAAATATTTTATTAATTTTAATAAATCGATAAAAATTATAAATATTTAATTCTTTTAAA
TTAGAACATATATAATAAAATTACGTTAAAAAAAAATATAAATTATTATTTTTTAAAAAT
TATTATAACAAAATTTATTATAAATAATTTAAATATAAAATGTAGTAAAAATATAATTTC
ATTAAATAGATATTAAAATAAAGATTTTAATTAAATTATTTTATAGTGGATTTTATATAT
CAAATATTTATAATTAATTTATGAATTATATCTTAAGGTTTGTCACTATAGAAATAATAC
TTACTGGTATAAATATATTTATGAATTATATATAAATTTTACTAATAAATAACATTTATT
TAATGAGTTATTAATATTTTCCTTAAAATTATAA
>S1212211 
TAAAATATTTTATTAATTTTAATAAATAGATAAAAATTATAAATATTTAATTATTGTAAA
TTCGAAAATCTATAATCAACTTAATTTAAAAACAAATATAAATTCTTATTGTTTAAAAAT
TATTATACCAAAATGTATTATAAATAATTTAAATATAAAATTTATTAAAAATATAATGTA
ATTACATATATATTAAAATAAAGAGTTGAATTAAAGTATTTTATATTTGATTTTATATAT
AAAATATTTATAATGAATTTATGAATTATATATTCAGTTGTTTACCTATATAAATCATAA
TTAATTTTATAAATATATGTCTTACTTATATATCCATTTTAATAATCAATCAAATTTATT
TAATTATTTATTAATATTTTAATTAAAATTATAA
>S2 
TAAAATATTTTATTAATTTTAATAAATATATAAAAATTATAAATATTTAATTATTTTAAA
TTAGAAAATATATAAGAAAATTAATTTAAAAAAAAATATAAATTATTATTTTTTAAAAAG
TATTATAAAAAAATTTATTATAAATAATTTAAATATAAAATTTATGAAAAATATAATTTA
ATTAAATATATATTAAAATAAAGATTTTAATTAAATTATTTTATATTTTATTTTATATAT
AAAATATTTATAATTAATTTATGAATTATATATTAATTTTTTTAAATATATAAATAATAA
TTAATTTTATAAATATATTTATTAATTAGATATAAATTTTAATCATAAATAAAATTTATT
TAATTATTTATTAATATTTTAATTAAAATTATAA
>S21 
TAAAATATTTTATTAATTTTAATAAATATATAAAAATTATAAATATTTAATTATTTTAAA
TTAGAAAATATATAAGAAAATTAATTTAAAAAAAAATATAAATTATTATTTTTTAAAAAG
TATTCTAAAAAAATTTATTATAAATACTTTAAATATAAAATTGATGACAAATATAATTTA
ATTAAATATATATTAAAATAAAGATTTTCATTAAATTATTTTATATTTTATTTTATATAT
AAAATATTTATAATTAATGTATGAATTATATATTAATTTTTTTAAATATATAAATAATAA
TTAATTTTATAAATATATTTATTAATTAGATATAAAGTTTAATCATAAATAAAATTTATT
TAAGTATTTATTAATATTTTAATTAAAATTATAA
>S2121 
TAAAATATTTTATTAATTTTAATAAATATATAAAAATTATAAATATTTAATTATTTTAAA
TTAGAAAATATATAAGAAAATTAATTTAAAAAAAAATATAAATTATTATTTTTTAAAAAG
GATTCTAAAAAAATTTATTATAAATACTTTAAATATAAAATTGATGCCAAATATAATTTA
ATTAAATATATATTAAAATAAAGATTTTCATTAAATTATTTTATATTTTATTTTATATAT
AAAATATTTATAATTAATGTATGAATTATATATTAATTTTTTTAAATATATAAATAATAA
TTAATTTTATAAATATATTTATTAATTAGATATAAAGTTTAATCATAAATAAAATTTATT
TAAGTATTTATTAATATTTTAATTAAAATTATAA
>S2122 
TAAAATATTTTATTAATTTTAATAAATATATAAAAATTATAAATATTTAATTATTTTAAA
TTAGAAAATATATAAGAAAATTAATTTAAAAAAAAATATAAATTATTATTTTTTAAAAAG
TATTCTAAAAAAATTTATTATAAATACTTTAAATATAAAATTGATGACAAATATAATTTA
ATTAAATATATATTAAAATAAAGATTTTCATTAAATTATTTTATATTTTATTTTATATAT
AAAATATTTATAATTAATGTATGAATTATATATTAATTTTTTTAAATATATAAATAATAA
TTAATTTTATAAATATATTTATTAATTAGATATAAAGTTTAATCATAAATAAAATTTATT
TAAGTATTTATTAATATTTTAATTAAAATTATAA
>S11111 
TAAAATATTTTATTAATGTTAATAAATAGATAAAAATTATAAATATTTAATGATTTTAAA
TTAGAAAATATATAATAAAATTACGTTAAAAAAAAATATAAATTATTATTTTTTAAAAAT
TATTATAACAAACTTTATTATAAATAATTTAAATATAAAATTTATTAAAAATATAAGTTC
ATTAAAGAGATATTAAAATAAAGATTTTAATTAAATTATTTTATAGGTGATTTTATATAT
CAAATATTTATAATTAATTTATGAATTATATATTAAGTTTTTTAACTATATAAATAATAA
TTAATTTTATAAATATATTTATGAATTATATATAAATTTTAATAATAAATAAAATTTATT
TAATTAGTTATTAATATTTTCATTAAAATTATAA
>S11112 
TAAAATATTTTATTAATTTTAATAAATAGATAAAAATTATAAATATTTAATTATTTTAAA
TTAGAAAATATATAATAAAATTACGTTAAAAAAAAATATAAATTATTATTTTTTAAAAAT
TATTATAACAAAATTTATTATAAATAATTTAAATATAAAATTTATTAAAAATATAATTTC
ATTAAATAGATATTAAAATAAAGATTTTAATTAAATTATTTTATAGTTGATTTTATATAT
CAAATATTTATAATTAATTTATGAATTATATATTAAGTTTTTTAACTATATAAATAATAA
TTAATTTTATAAATATATTTATGAATTATATATAAATTTTAATAATAAATAAAATTTATT
TAATTAGTTATTAATATTTTCATTAAAATTATAA
>S11122 
TAAAATATTTTATTAATTTTAATAAATAGATAAAAATTATAAATATTTAATTATTTTAAA
TTAGAAAATATATAATAAAATTACGTTAAAAAAAAATATAAATTATTATTTTTTAAAAAT
TATTATAACAAAATTTATTATAAATAATTTAAATATAAAATGTATTAAAAATATAATTTC
ATTAAATAGATATTAAAATAAAGATTTTAATTAAATTATTTTATAGTGGATTTTATATAT
CAAATATTTATAATTAATTTATGAATTATATATTAAGTTTTTTAACTATATAAATAATAA
TTAATTGTATAAATATATTTATGAATTATATATAAATTTTAATAATAAATAAAATTTATT
TAATTAGTTATTAATATTTTCATTAAAATTATAA
>S11212 
TAAAATATTTTATTAATTTTAATAAATAGATAAAAATTATAAATATTTAATTATTTTAAA
TTAGAAAATATATAATAAAATTACTTTAAAAAAAAATATAAATTATTATTTTTTAAAAAT
TATTATAACAAAATTTATTATAAATAATTTAAATATAAAATTTATTAAAAATATAATTTA
ATTAAATATATATTAAAATAAAGATTTTAATTAAATTATTTTATATTTGATTTTATATAT
CAAATATTTATAATTAATTTATGAATTATATATTAAGTTTTTTAACTATATAAATAATAA
TTAATTTTATAAATATATTTATTAATTATATATAAATTTTAATAATAAATAAAATTTATT
TAATTATTTATTAATATTTTAATTAAAATTATAA
>S12112 
TAAAATATTTTAGTAATTTTAATAAATAGATAAAAATTATAAATATTTAATTATTTTAAA
TGCGAAAATATATAATAAACTTAATTTAAAAACAAATATAAATTATTATTTTTTAAAAAT
TATTATAACAAAATTTATTATAAATAATTTAAATATAAAATTTATTAAAAATATAATTTA
ATTACATATATATTAAAATAAAGATTTTAATTAAAGTATTTTATATTTGATTGTATATAT
AAAATATTTATAATGAATTTATAAATTATATATTCAGTTGTTTAACTATATAAATCATAA
TTAATTTTATAAATATATTTATTACTTATATATAAATTTTAATAATCAATCAAATTTATT
TAATTATTTATTAATATTTTAATTAAAATTATAA
>S12222 
TAAAATATTTTATTAATTTTCATAAATAGATAAAAATTATACATATTTAATTATTTTAAA
TTCAAAAATATATAATAAACTTAATTTAAAAAAAAATATAAATTATTATTTTTTAAAAAT
TATGATAACAAAATTTATTATAAATAATTTAAATATAAAATTTCTTAAAAATATAATTTA
ATTAAATATATATTAAAAGAAAGATTTTAATTAAATTATTTTATATTTGATTTTATATAT
AAAATATTTATAATTAATTTATGAATTATATATTCAGTTGTTTAACTATATAAATAATAA
TTAATTTTATAAATATATTTATTACTTATATATAAATTTTAATAATCAATAAAATTTATT
TAATTATTTATTAATATTTTAATTAAAATTATAA
>S21111 
GAAAATATTTTATTAATTTTAATAAATATATAAAAATTATAAATATTTAATTAGGTTAAA
TTAGAAAATATATAAGAAAATTAATTTAAAAAAAAATATAAATTATTATTTTTTAAAAAG
TATTCTAAAAAAATTTATGATAAATACTTTAAATATAAAATTGATGACAACTATAATTTA
ATTAAATATATATTAAAATAAAGATTTTCATTAAATTATTTTATATTTTATTTTATATAT
AAAATATTTATAATTAATGTATGAATTATATATTAATTTTTTTAAATATATAAATAATAA
TTAATTTTATAAATATATTTATTAATTAGATATAAAGTTTAATCATAAATAAAATTTATT
TAAGTATTTATTAATATTTTAATTAAAATTATAA
>S21112 
TAAAATATTTTATTAATTTTAATAAATATATAAAAATTATAAATATTTAATTATTTTAAA
TTAGAAAATATATAAGAAAATTAATTTAAAAAAAAATATAAATTATTATTTTTTAAAAAG
TATTCTAAAAAAATTTATTATAAATACTTTAAATATAAAATTGATGACAAATATAATTTA
ATTAAATATATATTAAAATAAAGATTTTCATTAAATTATTTTATATTTTATTTTATATAT
AAAATATTTATAATTAATGTATGAATTATATATTAATTTTTTTAAATATATAAATAATAA
TTAATTTTATAAATATATTTATTAATTAGATATAAAGTTTAATCATAAATAAAATTTATT
TAAGTATTTATTAATATTTTAATTAAAATTATAA
>S21212 
TAAAATATTTTATTAATTTTAATAAATATATAAAAATTATAAATATTTAATTATTTTAAA
TTAGAAAATATATAAGAAAATTAATTTAAAAAAAAATATAAATTATTATTTTTTAAAAAG
GATTCTAAAAAAATTTATTATAAATACTTTAAATATAAAATTGATGCCAAATATAATTTA
ATTAAATATATATTAAAATAAAGATTTTCATTAAATTATTTTATATTTTATTTTATATAT
AAAATATTTATAATTAATGTATGAATTATATATTAATTTTTTTAAATATATAAATAATAA
TTAATTTTATAAATATATTTATTAATTAGATATAAAGTTTAATCATAAATAAAATTTATT
TAAGTATTTATTAATATTTTAATTCAAATTATAA
>S21221 
TAAAATATTTTATTAATTTTAATAAATATATAAAAATTATAAATATTTAATTATTTTCAA
TTAGAAAATATATAAGAAAATTAATTTAAAAAAAAATATAAATTATTATTTTTTAAAAAG
TATTCTAAAAAAATTTATTATAAATACTTTAAATATAAAATTGATGACAAATATAATTTA
ATTAAATATATATTAAAATAAAGATTTTCATTAAATTATTTTATATTTTATTTTATATAT
AAAATATTTATAATTAAGGTATGAATTATATATTAATTTTTTTAAATATATAAATAATAA
TTAATTTTATAAATATATTTATTAATTAGATATAAAGTTTAATCATAAATAAAATTTATT
TACGTATTTATTAATAGTTTAATTAAAAGTATAA
>S21222 
TAAAATATTTTATTAATTTTAATAAATATATAAAAATTATAAATATTTAATTATTTTAAA
TTAGAAAATATATAAGAAAATTAATTTAAAAAAAAATATAAATTATTATTTTTTAAAAAG
TATTCTAAAAAAATTTATTATAAATACTTTAAATATAAAATTGATGACAAATATAATTTA
ATTAAATATATATTAAAATAAAGATTTTCATTAAATTATTTTATATTTTATTTTATATAT
AAAATATTTATAATTAATGTATGAATTATATATTAATTTTTTTAAATATATAAATAATAA
TTAATTTTATAAATATATTTATTAATTAGATATAAAGTTTAATCATAAATAAAATTTATT
TAAGTATTTATTAATATTTTAATTAAAATTATAA
>S22211 
TAAAATATTTTATTACTTTTAATAAATATATAAAAATTATAAAGATTTACTTATTTTAAA
TTAGAAAATAGATAAGAAAATTAATTTAAAAAACAATATAAATTATTATTTTTTAAAAAG
TATTATAAAAACATTTAGTATAAATAATTTAAAGATACAATTTATGAAAAATATAATTTA
ATTAAATATATATTAAAATAAAGATTTTAATTAAATTAGTTTATATTTTATTTTATATAT
AAAATCTGTATAATTAATTTATGAATTATATATTAATTTTTTTAAATATATCAATAATAA
TTAATTTTATAAATATATTGATTCATTAGATATAAATTGTAATCAGAACTAAAATTTATT
TAATTCTTTATTAATATTTTAATTAAAATTATAC
>S22222 
TAAAATATTTTATTAATTTTAATAAATATATAACAATTATAAAGATTTACTTATTTTAAA
TTAGAAAATAGATAAGAAAATTAATTTAAAAAACAATATAAATTATTATTTTTTAAAAAG
TATTATAAAAACATTTAGTATAAATAATTTAAATATAAAATTTATGAAAAATATAATTTA
ATTAAATATATATTAAAATAAAGATTTTAATTAAATTATTTTATATTTTATTTTATATAT
AAAATCTGTATAATTAATTTATGAATTATATATTAATTTTTTTAAATATATCAATAATAA
TTAATTTTATAAATATATTGATTAATTAGATATAAATTTTAATCATAACTAAAATTTATT
TAATTATTTATTAAGATTTTAATTAAAATTATAA
>S1111122 
TAAAATATTTTATTAATGTTAATAAATAGATAAAAATTATAAATATTTAATGATTTTAAA
TTAGAAAATATATAATAAAATTACGTTAAAAAAAAATATAAATTATTATTTTTTAAAAAT
TATTATAACAAACTTTATTATAAATAATTTAAATATAAAATTTATTAAAAATATAAGTTC
ATTAAAGAGATATTAAAATAAAGATTTTAATTAAATTATTTTATAGGTGATTTTATATAT
CAAATATTTATAATTAATTTATGAATTATATATTAAGTTTTTTAACTATATAAATAATAA
TTAATTTTATAAATATATTTATGAATTATATATAAATTTTAATAATAAATAAAATTTATT
TAATTAGTTATTAATATTTTCATTAAAATTATAA
>S1112222 
TAAAATATTTTATTAATTTTAATAACTAGATAAAAATTATAAATATTTAATTATTTTAAA
TTAGAAAATATCTCATAAAATTACGTTAAAAAAAAATATAAATTATTATTTTTTAAAAAT
TATTATAACAAAATTTATTATAAATAATTTAAATATAAAATGTATTAAAAATATAATTTC
ATTAAATAGATATTAAAATAAAGATTTTAATTAAATTATTTTATAGTGGATTTTATATAT
CAAATATTTATCATTAATTTATGAATGATATATTAAGTTTTTTAACTATATAAATAATAA
TTAATTGTATAAATATATTTATGAATTATATATAAATTTTAATAATAAATAAAATTTATT
TAATTAGTTATTACTATTTTCATTAACATTATAA
>S1122111 
TAAAATATTTTATTAATTTTAAGAAATAGATAAAAATTATAAATATTTAATTATTTTAAA
TTAGAAAAGATATAATAAAATTACTTTAACAAAAAATATAAATTATTATTTGTTAAAAAT
TATTATAACACAATTTATTATAAAGAAGTTAAATATCAAAGTTATTAAAAATATAATTTA
ATTAAATATATATTACCATAAAGATTTTAATTAAATGATTTTAGCTTTGAGTTTATCTAT
CAAATATTTATAATTAATTTATGAATTATATATTAAGTTTTTTAACTATATAAAGACTCA
TTAATTTTATAAATAGATTTATTAATTATATATAACTTTTAATAATAAATACAATTTATT
TAATTATTTCTGAATATTTTAATTAAAATGATAA
>S1211111 
TAAAATATTTTAGTAATTTTAATAAATAGATAAAAATTATAACTATTTAATTATTTTAAA
TGCGAAAATATATAATAAACTTAATTTAAAAACAAATATAAATTATTATTTTTTAAAAAT
TATTATAACAAAATTTATTATAAATAATTTCAATATAAAATTTATTAAAAATATAATTTA
AGTACATATATATTAAAATAAAGATGTTAATTAAAGTATTTTATATTTGATTGTATATAT
AAAATATTGATAATGAATTTATAAATTATATATTCAGTTGTTTAACTATCTAAATCATAA
GTAATTTTATAAATATATTTATTACTTATATATAAATTTGAATAATCAAGCAACTTGATT
TAATTATTTATTAATATTTTAAGTAAAATTATAA
>S1211112 
TAAAATATTTTAGTAATTTTAATAAAGAGATAAAAATTATAACTATTTAATTATTTTAAA
TGCGAAAATATATAATAAACTTAATTTAAAAACAAATATAAATTATTATTTTTTAAAAAT
TATTATAACAAAATTTATTATAAATAATTTAAATATAAAATTTATTAAAAATATAATTTA
AGTACATATATATTAAAATAAAGATTTTAATTAAAGTATTTTATATTTGATTGTATATAT
AAAATATTGATAATGAATTTATAAATTATATATTCAGTTGTTTAACTATCTAAATCATAA
GTAATTTTATAAATATATTTATTACTTATATATAAATTTGAATAATCAATCAACTTTATT
TAATTATTTATTAATATTTTAAGTAAAATTATAA
>S1212111 
TAAAATATTTTATTAATTTTAATAAATAGATAAAAATTATAAATATTTAATTATTTTAAA
TTCGAAAATATATAATCAACTTAATTTCAAAACAAATATAAATTCTTATTTTTTAAAACT
TATTATACCAAAATTTATTATAAATAATTTAAATATAAAATTTATTAACAATATAATGTA
ATTACATATATATTAAAATAAAGAGTTGAATTACAGTATTTGATATTTGATTTTATATAT
AAAATATTTATAATGAATTTATGAATTATATATTCAGTTGTTTAACTATATAAATCATAA
TTAATTTTATCAATATATGTATTACTTATATATCAATTTTCATAATCAATCAAATTTATG
TAATTATTTATTAATATTGTAATTAAAATTAGCA
>S1212112 
TAAAATATTTTATTAATTTTAATAAATAGATAAAAATTATAAATATTTAAGTATTTTAAA
TTCGAAAATATATAATCAACTTAATTTCAAACCAAATATAAATTCTTATTTTTTAAAAAT
TATTATACCAAAATTTATTATAAATAATTTAAATATAAAATTTATTAAAAATATAATGTA
ATTACATATATATTAAAATAAAGAGTTGAATTACAGTATTTGATATTTGATTTTATATAT
AAAATATTTATAATGAATTTATGAATTATATATTCAGTTGTTTAACTATATAAATCATAA
TTAATTTTATAAAGATATGTATTACTTATATATCAATTTTAATAATCAATCAAATTTATT
TAATTATTTATTAATATTGTAATTAAAATTATAA
>S1212121 
TAAAATATTTTATTAATTGTAATAAATAGATAAAAATTATAAATATTTAATTATTTTAAA
TTCGAAAATATATAATCAACTTAATTTAAAAACAAATATAAATTCTTATTTTTTAAAAAT
TATTAGACCAAAATTTATTATAAATAATGTAAATATAAACTTTATTAAAAATATAATGTA
ATTACATATATATTAAAATAACGAGTTGAATTCAAGTATTTTATATTTGATTTTATATAT
AAAAGATTTATAATGAATTTATGAATTATATATGCAGTTGTTTAACTATATAAATCATAA
TTAATTTTAGAAATATATGTATTACTTATATATCAATTTTAATAATCAATCAAATTTATT
TAATTATTTATTAATATTTTAATTAAAATTATAA
>S1212122 
TAAAATATTTTATTAATTTTAATAAATAGATAAAAATTATAAATATTTAATTATTTTAAA
TTCGAAAATATATAATCAACTTAATTTAAAAACAAATATAAATTCTTATTTTTTAAAAAT
TATTATACCAAAATTTATTATAAATAATTTAAATATAAAATTTATTAAAAATATAATGTA
ATTACATATATATTAAAATAAAGAGTTGAATTAAAGTATTTTATATTTGATTTTATATAT
AAAATATTTCTAATGAATTTATGAATTATATATTCAGTTGTTTAACTATATAAATCATAA
TTAATTTTATAAATATATGTATTACTGATATATCAATTTTAATAATCAATCAAATTTATT
TAATTATTTATTAATATTTTAATTAAAATTATAA
>S1212221 
TAAAATATTTTATTAATTTTAATAAATAGATAAAAATTATAAATATTTAATTATTTTAAA
TTCGAAAATATATAATCAACTTAATTTAAACACAAATATAAATTCTTATTTTTTAAAAAT
TATTATACCAAAATTTATTATAAATAATTTAAATATAAAATTTATTAAAAATATAATGTA
ATTACATATATATTAAAATACAGAGTTGAATTAAAGTATTTTATATTTGATTTTATATCT
AAAATATTTATAATGAATTTATGAATTATATATTCAGTTGTTTAACTATATAAATCATAA
TTAATTTTATAAATCTATGTATTACTTATATATCAATTTTAATAATCAATCAAATTTATT
TAATTATTTATTAATATTTTAATTAAAATTATAA
>S1212222 
TAAAATATTTTATTAATTTTAATAAATAGATAAAAATTATAAATATTTAATTATTTTAAA
TTCGAAAATATATAATCAACTTAATTTAAAAACAAATATAAATTCTTATTTTTTAAAAAT
TATTATACCAAAATTTATTATAAATAATTTAAATATAAAATTTATTAAAAATATAATGTA
ATTACATATATATTAAAATAAAGAGTTGAATTAAAGTATTTTATATTTGATTTTATATAT
AAAATATTTATAATGAATTTATGAATTATATATTCAGTTGTTTAACTATATAAATCATAA
TTAATTTTATAAATATATGTATTACTTATATATCAATTTTAATAATCAATCAAATTTATT
TAATTATTTATTAATATTTTAATTAAAATTATAA
>S1221111 
TAAAATATTGTATTAATTTTCATAAATAGATAAAAATTCTAAATATTGAATTATTTTACA
TTCGAAAATATATAATAACCTTAATTTAAAAAAAACTATAAATTATTCGGTTTTAAAAAT
TATGATAACCAAATTTATTAGAAATAATTTAAATATAAAATTTCTTAAAAATATAATTTA
ATTAACTCTATATTAAAAGAAAGATTTTAATTAAATTATTTTCTATTTGATTTGATAGAT
ACAATATTTATAATTAATTTATGAATTATATATTCAGTTGTTGAACTATATAAATAATAA
TTAATTTTATAAATATATTTATTACTTATATATAAATTTTAATAATCAATAAAATTTATT
TAATTATTTATTAATATTTTAATTAAACTTATAA
>S1221112 
TAAAATATTGTATTAATTTTCATAAATAGATAAAAATTCTAAATATTGAATTATTTTACA
TTCGAAAATATAGAATAAACTTAATTTAAAAAAAACTATAAATTATTCGGTTTTACAAAT
TATGATAACCAAATTTATTAGAAATAATTTAAATATAAAATTTCTTAAAAATATAATTTA
ATTAACTCTATATTAAAAGAAAGATTTTAATTAAATTATTTTCTATTTGATTTGATATAG
AAAATATTTATAATTAATTTATGAATTATATATTCAGTTGTTTAACTATATAAATAATAA
TTAATTTTATAAATATATTTATTACTTATATATAAATTTTAATAATCAATAAAATTTATT
GAATTATTTATTAATATTTTAATTAAAATTATAA
>S1221121 
TAAAATATTGTATTCATTTTCATAAATAGATAAAAATTCTAAATATTGAATTATTTTACA
TTCGAAAATATATAATAAACTTAATTTAAAAAAAACTATAAATTATTCTTTTTTAAAAAT
TATGATAACCAAATTTATTATAAATCATTTAAATATAAAATTTCTTAAACATATAATTTA
ATTAAATCTATCTTAAAAGAAAGATTTTAATTAAATTATTTTCTATTTGATTTGATATAT
AAAATATTTAGAATTAATTTATGAATTATATATTCAGTTGTTTAACTATATAAATAATAA
TTAATTTTATAAATATATTTATTACTTATATATAAATTTTAATAATCAATAAAATTTAGT
TAATTATTTATTAATATTTTAATTAAAATTATAA
>S1221122 
TAAAATATTGTATTCATTTTCATAAATAGATAAAAATTCTAAATATTGAATTATTTTACA
TTCGAAAATATATAATAAACTTAATTTAAAAAAAACTATAAATTATTCTTTTTTAAAAAT
TATGATAACCAAATTTATTATAAATAATTTAAATATAAAATTTCTTAAAAATATAATTTA
ATTAAATCTATCTTAAAAGAAAGATTTTAATTAAATTATTTTCTATTTGATTTGATATAT
AAAATATTTAGAATTAATTTATGAATTATATATTCAGTTGTTTAACTATATAAATAATAA
TTAATTTTATAAATATATTTATTACTTATATATAAATTTTAATAATCAATAAAATTTAGT
TAATTATTTATTAATATTTTAATTAAAATTATAA
>S1221211 
TAAAATATTGTATTAATTTTCATAAATAGATAAAAATTCTAAATATTTAATTATTTTAAA
GTCGAAAATATATAATAAACTTAATGTACAAAAAACTATAAATGATTATTTTTTAAAAAT
TCTGATAACCAAATTTATTATAAATAATTTAAATATAAAATTTCTTAAAAATATAATTTA
ATTAAATATAGATTAAAAGAAAGCTTTTAATTAAATTATTTTATATTTGATTTTATATAT
AAAATATTTATAATTCATTTATGAATTATATATTCAGTGGTTTAACGATATAAATAATAA
TTAATTTTATAAATATATTTAGTACTTATATATAAATTTTAATAATCAATAAAATTTATT
TCATTATTTATTAATATTTGAATTAAAATTATAA
>S1221221 
TAAACTATTGTATTAATTTTCATAAATAGATAAAAATTCTAAATATTTAATTATTTTAAA
TTCGAAAATATATAATAAACTTAATTTAAAAAAAACTATAAATTATTATTTTGTAAAAAT
TATGATAACCAAATTTATTATAACTAATTTAAATCTAACATTTCTTAAAAAGATAATTTA
ATTAAATATATATTCAAAGAAAGATTTTAATTAAATTATGTTATATTTGATTTTATATAT
AACATATTTATAATTAATTTATGAATTATATATTCAGTTGTTTAACTATATAAATAATAA
TTAATTTTATAAATATCTTTATTACTTATAGAGAAATTTTAATAATCAATAAAATTTATT
TAATTATTTATTAATATTTTAATTAAAATTATAA
>S1221222 
TAAAATATTGTATTAATTTTCATAAATAGATAAAAATTCTAAATATTTAATTATTTTAAA
TTCGAAAATATATAATAAACTTAATTTAAAAAAAACTATAAATTATTATTTTTTAAAAAT
TATGATAACCAAATTTATTATAACTAATTTAAATATAAAATTTCTTAAAAATATAATTTA
ATTAAATATATATTCAAAGAAAGATTTTAATTAAATTATGTTATATTTGATTTTATATAT
AACATATTTATAATTAATTTATGAATTATATATTCAGTTGTTTAACTATATAAATAATAA
TTAATTTTATAAATATATTTATTACTTATATAGAAATTTTAATAATCAATAAAATTTATT
TAATTATTTATTAATATTTTAATTAAAATTATAA
>S1222111 
TAAAATATTTGATTAATTTTCATAAATAGATAAAAATTATACATATTTAATTATTTTAAA
TTCACAAATATATAATAAACTTAATTTAAAAAAAAATATAAAGTATTATTTTTTAAAAAT
TATGATAACAAAATTTATTCTAAATAATTTAAATAGAAAATTTCTTAAAAATCTAATTTA
ATTAAATATATATTAAAAGCAAGATTTTAATTAAATTATTTTATATTTGATTTTATATAT
AAAATATTTATAATTACTTTCTGAATTATATATTCCGTTGTTTAACTATATAAATAATAA
TTAATTTGATAAATATATTTATTACTTATATATAAATTTTAATAATCAATAAAATTTATT
TAATTATTTATTAATCTTTTAATTAAAATTATAA
>S1222112 
TAAAATATTTTATTAATTTGCATAAATAGATAAAAATTATACATATTTAATTATTTTAAA
TTCACAAATATATAATAAACTTAATTTAAAAAAAAATATAACTTATTATTTTTTAAAAAT
TATGATAACAAAATTTATTCTAAATAATTTAAATAGAAAATTTCTTAAAAATCTAATTTA
ATTAAATATATATTAAAAGCAAGATTTTAATTAAATTATTTTATATTTGATTTTATATAT
AAAATATTTATAATTACTTTCTGAATTATATATTCCGTTGTTTAACTATATAAATAATAA
TTAATTTGATAAATATATTTATTACTTATATATAAATTTTAATAATCAATAAAATTTATT
TAATTATTTATTAATCTTTTAATTAAAATTATAA
>S1222122 
TAAAATATTTTATTAATTTTCATAAATAGATAAAAATGATACATATTTAATTATTTTAAA
TTCACAAATATATAATAAACTTAATTTAAAAAAAAATATAAATTATTATTTTTTAAAAAT
TATGATAACAAAATTTATTCTAAATAATTTAAATATAAAATTTCTTAAAAATATAATTTA
ATTAAATATATATTAAAAGCAAGATTTTAATTAAATTATTTTATATTTGCTTTTATATAT
AAAATATTTATAATTAATTTAGGAATTATATATTCCGTTGTTTAACTATATAAATAATAA
TTAATTTGATAAATATATTTATTACTTATATATAAATGTTAATAATCAATAAAATGTATT
TAATTATTTATTAATCTTTTAATTAAAATTATAA
>S1222211 
TAAAAGATTTTATTAATTTTCATACATAGATAAAAATTATACATATTTAATTATTTTAAA
TTCAAAAATATATAATAAACTTAATTTAAAAAAAAATATAAATTATTATTTTTTAAAAAT
TATGATAACAAAATTTATTATAAATAATTTAAATATAAAATTTCTTAAAAATATAATTTA
ATTAAATATATATTAAAAGAAAGATTTTAATTAAATTATTTTATATTTGATTTTATATAT
AAAATATTTATAATTAATTTATGAATTATATATTCAGTTGTTTAACTATATAAATAAGAA
TGAATTTTATAAATATATTTATTACTTATATATAAATTTTAATAATCAATAAAATTTATT
TAATTATTTATTAATATTTTAATGAAAATTATAA
>S1222212 
TAAAAGATTTTATTAATTTTCATCCATAGATAAAACTTATACATATTTAATTATTTTAAA
TTCAAAAATATATAATAAACTTAATTTAAAAAAAAATATAAATTATTATTTTTTAAAAAT
TAGGATAACAAAATTTATTATAAATAATTTAAATATAAAATTTCTTAAAAATATAATTTA
ATTAAATATATATTAAAAGAAAGATTTTAATTAAATTATTTTATATTTGATTTTATATAT
AAACTATTTATAATTAATTTATGAATTATATATTCAGTTGTTTAACTCTATAAATAAGAA
TGAATTTTATAACTATATTTATTACTTATATATAAATTTTAATAATCAATAAAATTTCTT
TAATTATTTATTAATATTTTAATGAAAATTATAA
>S1222221 
TAAAATAGTTTATTAATTTTCATAAATAGATAAAAATTATACATATTTAATTATTTTAAA
TTCAAAAATATATAATAAACTTAATTTAAAAAAAAAGATAAATTATTATTTTTTAAAAAT
TATGATAACAAAAGTTATTATAAATAATTTAAATATAAAATTTCTTAAAAATATCATTTA
ATTAAATATATATGAAAAGAAAGATTTTAATTAAATTATTTTATATTTGATTTTATATAT
AAAATATTTATAATTAATTTATGAATTATATATTCAGTTGTTTAACTAGATAAATAATAA
TTAATTTTATAAATATATTTATTACTTATATATAAATTTTAATAATCAATAAAATTTATT
TAATTATTTATTAATATTTTAATTAAAATTATAA
>S2111122 
GAAAATATTTTATTAATTTTAATAAATATATAAAAATTATAAATATTTAATTAGGTTAAA
TTAGAAAATATATAAGAAAATTAATTTAAAAAAAAATATAAATTATTATTTTTTAACAAG
TATTCTAAAAAAATTTCTGATAAATACTTTAAATATAAAATTGATGACAACTATAATTTA
ATGAAATATATATTAAAATAAAGATTTTCATGAAATTATTTTATATTTTATTTTAGATAT
AAAATATTTATAAGTAATGTATGAATTATATATTAATTTTTTTAAATATATAAATAATAA
TTAATTTTATAAATATATTTATTAATTAGATATAAAGTTTAATCATAAATAAAATTTATT
TAAGTATTTATTCATATTTTAATTAAAATTATAA
>S2211111 
TACAATCTTTTATTAATTTTAATAAATATATAAACATTATAAATCGTTACTTATTTTAAA
TTAGAAAATATATAAGAAAAGTAATTTAAAAAACAATATAAATTATTATTTTTTAAAAAG
TATTATCAAAACATTTATTATCAATAATTTAAATATAAAATTTATGAAAAATATAATTTA
CTTCAATATCTAGTAAAATAAAGATTGTACTTAAATTATTTTATATTTTATTTTCTATAT
AAAATATGTATAATTAATTTATGCAGTATATATTAATTTTGTTAAATATATACATAATAA
TTAATTTTCTAAATATATTTATTAAGTAGATCTAAATTTTAATCATACCTAAAATTTATT
TAATTATTTAGTAATATTTTAATTACAATTATAA
>S2212122 
TAAAATATTTTCTTAATTTTAATAAATATATAAAAATTATAAATAGGTCCTTATTTTAAA
TTAGAAACTATATAAGAAAATTAATTTAAAAAACAATATAAATTATTATTTTTTAAAAAG
TATTATCAAAACATTTATTATACATAATTTAAATATAAAATTTATGAAAAATATACTTTA
ATTAAATATATATTAAAATAAAAATTTTAATTAAATTATTTTATATTTTATTTTCTATAT
AAAATATGTATAATTAATTTATGAATTATATATTAATTTTGTTAAATATATACATAATAA
TTCATTTTATAAATATAGTTATTAATTAGATATAAATTTTAATCATAACTAAAATTTATT
TAATTATTTATTAATATTTTAATTAAAATTATAA
>S121111 
TAAAATATTTTAGTAATTTTAATAAATAGATAAAAATTATAACTATTTAATTATTTTAAA
TGCGAAAATATATAATAAACTTAATTTAAAAACAAATATAAATTATTATTTTTTAAAAAT
TATTATAACAAAATTTATTATAAATAATTTAAATATAAAATTTATTAAAAATATAATTTA
AGTACATATATATTAAAATAAAGATTTTAATTAAAGTATTTTATATTTGATTGTATATAT
AAAATATTGATAATGAATTTATAAATTATATATTCAGTTGTTTAACTATCTAAATCATAA
GTAATTTTATAAATATATTTATTACTTATATATAAATTTGAATAATCAATCAACTTTATT
TAATTATTTATTAATATTTTAAGTAAAATTATAA
>S121211 
TAAAATATTTTATTAATTTTAATAAATAGATAAAAATTATAAATATTTAATTATTTTAAA
TTCGAAAATATATAATCAACTTAATTTCAAAACAAATATAAATTCTTATTTTTTAAAAAT
TATTATACCAAAATTTATTATAAATAATTTAAATATAAAATTTATTAAAAATATAATGTA
ATTACATATATATTAAAATAAAGAGTTGAATTACAGTATTTGATATTTGATTTTATATAT
AAAATATTTATAATGAATTTATGAATTATATATTCAGTTGTTTAACTATATAAATCATAA
TTAATTTTATAAATATATGTATTACTTATATATCAATTTTAATAATCAATCAAATTTATT
TAATTATTTATTAATATTGTAATTAAAATTATAA
>S121212 
TAAAATATTTTATTAATTTTAATAAATAGATAAAAATTATAAATATTTAATTATTTTAAA
TTCGAAAATATATAATCAACTTAATTTAAAAACAAATATAAATTCTTATTTTTTAAAAAT
TATTATACCAAAATTTATTATAAATAATTTAAATATAAAATTTATTAAAAATATAATGTA
ATTACATATATATTAAAATAAAGAGTTGAATTAAAGTATTTTATATTTGATTTTATATAT
AAAATATTTATAATGAATTTATGAATTATATATTCAGTTGTTTAACTATATAAATCATAA
TTAATTTTATAAATATATGTATTACTTATATATCAATTTTAATAATCAATCAAATTTATT
TAATTATTTATTAATATTTTAATTAAAATTATAA
>S12121 
TAAAATATTTTATTAATTTTAATAAATAGATAAAAATTATAAATATTTAATTATTTTAAA
TTCGAAAATATATAATCAACTTAATTTAAAAACAAATATAAATTCTTATTTTTTAAAAAT
TATTATACCAAAATTTATTATAAATAATTTAAATATAAAATTTATTAAAAATATAATGTA
ATTACATATATATTAAAATAAAGAGTTGAATTAAAGTATTTTATATTTGATTTTATATAT
AAAATATTTATAATGAATTTATGAATTATATATTCAGTTGTTTAACTATATAAATCATAA
TTAATTTTATAAATATATGTATTACTTATATATCAATTTTAATAATCAATCAAATTTATT
TAATTATTTATTAATATTTTAATTAAAATTATAA
>S121221 
TAAAATATTTTATTAATTTTAATAAATAGATAAAAATTATAAATATTTAATTATTTTAAA
TTCGAAAATATATAATCAACTTAATTTAAAAACAAATATAAATTCTTATTTTTTAAAAAT
TATTATACCAAAATTTATTATAAATAATTTAAATATAAAATTTATTAAAAATATAATGTA
ATTACATATATATTAAAATAAAGAGTTGAATTAAAGTATTTTATATTTGATTTTATATAT
AAAATATTTATAATGAATTTATGAATTATATATTCAGTTGTTTAACTATATAAATCATAA
TTAATTTTATAAATATATGTATTACTTATATATCAATTTTAATAATCAATCAAATTTATT
TAATTATTTATTAATATTTTAATTAAAATTATAA
>S121222 
TAAAATATTTTATTAATTTTAATAAATAGATAAAAATTATAAATATTTAATTATTTTAAA
TTCGAAAATATATAATCAACTTAATTTAAAAACAAATATAAATTCTTATTTTTTAAAAAT
TATTATACCAAAATTTATTATAAATAATTTAAATATAAAATTTATTAAAAATATAATGTA
ATTACATATATATTAAAATAAAGAGTTGAATTAAAGTATTTTATATTTGATTTTATATAT
AAAATATTTATAATGAATTTATGAATTATATATTCAGTTGTTTAACTATATAAATCATAA
TTAATTTTATAAATATATGTATTACTTATATATCAATTTTAATAATCAATCAAATTTATT
TAATTATTTATTAATATTTTAATTAAAATTATAA
>S122111 
TAAAATATTGTATTAATTTTCATAAATAGATAAAAATTCTAAATATTGAATTATTTTACA
TTCGAAAATATATAATAAACTTAATTTAAAAAAAACTATAAATTATTCGGTTTTAAAAAT
TATGATAACCAAATTTATTAGAAATAATTTAAATATAAAATTTCTTAAAAATATAATTTA
ATTAACTCTATATTAAAAGAAAGATTTTAATTAAATTATTTTCTATTTGATTTGATATAT
AAAATATTTATAATTAATTTATGAATTATATATTCAGTTGTTTAACTATATAAATAATAA
TTAATTTTATAAATATATTTATTACTTATATATAAATTTTAATAATCAATAAAATTTATT
TAATTATTTATTAATATTTTAATTAAAATTATAA
>S122112 
TAAAATATTGTATTCATTTTCATAAATAGATAAAAATTCTAAATATTGAATTATTTTACA
TTCGAAAATATATAATAAACTTAATTTAAAAAAAACTATAAATTATTCTTTTTTAAAAAT
TATGATAACCAAATTTATTATAAATAATTTAAATATAAAATTTCTTAAAAATATAATTTA
ATTAAATCTATCTTAAAAGAAAGATTTTAATTAAATTATTTTCTATTTGATTTGATATAT
AAAATATTTAGAATTAATTTATGAATTATATATTCAGTTGTTTAACTATATAAATAATAA
TTAATTTTATAAATATATTTATTACTTATATATAAATTTTAATAATCAATAAAATTTAGT
TAATTATTTATTAATATTTTAATTAAAATTATAA
>S122121 
TAAAATATTGTATTAATTTTCATAAATAGATAAAAATTCTAAATATTTAATTATTTTAAA
GTCGAAAATATATAATAAACTTAATGTAAAAAAAACTATAAATGATTATTTTTTAAAAAT
TCTGATAACCAAATTTATTATAAATAATTTAAATATAAAATTTCTTAAAAATATAATTTA
ATTAAATATAGATTAAAAGAAAGCTTTTAATTAAATTATTTTATATTTGATTTTATATAT
AAAATATTTATAATTAATTTATGAATTATATATTCAGTGGTTTAACTATATAAATAATAA
TTAATTTTATAAATATATTTAGTACTTATATATAAATTTTAATAATCAATAAAATTTATT
TCATTATTTATTAATATTTGAATTAAAATTATAA
>S122122 
TAAAATATTGTATTAATTTTCATAAATAGATAAAAATTCTAAATATTTAATTATTTTAAA
TTCGAAAATATATAATAAACTTAATTTAAAAAAAACTATAAATTATTATTTTTTAAAAAT
TATGATAACCAAATTTATTATAACTAATTTAAATATAAAATTTCTTAAAAATATAATTTA
ATTAAATATATATTCAAAGAAAGATTTTAATTAAATTATGTTATATTTGATTTTATATAT
AACATATTTATAATTAATTTATGAATTATATATTCAGTTGTTTAACTATATAAATAATAA
TTAATTTTATAAATATATTTATTACTTATATAGAAATTTTAATAATCAATAAAATTTATT
TAATTATTTATTAATATTTTAATTAAAATTATAA
>S122211 
TAAAATATTTTATTAATTTTCATAAATAGATAAAAATTATACATATTTAATTATTTTAAA
TTCACAAATATATAATAAACTTAATTTAAAAAAAAATATAAATTATTATTTTTTAAAAAT
TATGATAACAAAATTTATTCTAAATAATTTAAATAGAAAATTTCTTAAAAATCTAATTTA
ATTAAATATATATTAAAAGCAAGATTTTAATTAAATTATTTTATATTTGATTTTATATAT
AAAATATTTATAATTACTTTCTGAATTATATATTCCGTTGTTTAACTATATAAATAATAA
TTAATTTGATAAATATATTTATTACTTATATATAAATTTTAATAATCAATAAAATTTATT
TAATTATTTATTAATCTTTTAATTAAAATTATAA
>S12221 
TAAAATATTTTATTAATTTTCATAAATAGATAAAAATTATACATATTTAATTATTTTAAA
TTCACAAATATATAATAAACTTAATTTAAAAAAAAATATAAATTATTATTTTTTAAAAAT
TATGATAACAAAATTTATTCTAAATAATTTAAATATAAAATTTCTTAAAAATATAATTTA
ATTAAATATATATTAAAAGCAAGATTTTAATTAAATTATTTTATATTTGATTTTATATAT
AAAATATTTATAATTAATTTATGAATTATATATTCCGTTGTTTAACTATATAAATAATAA
TTAATTTGATAAATATATTTATTACTTATATATAAATTTTAATAATCAATAAAATTTATT
TAATTATTTATTAATCTTTTAATTAAAATTATAA
>S211211 
TAAAATATTTTATGAATTTTAATAAATATCTAAAAATTATAAATATTTAATTATTTTAAA
TTAGAAAATATATAAGAAAATTAATTTAAAAAAAAATATAAATTATTATTTTTGAAAAAG
TATTCTAAAAAAATTTATTATAAATACTTTAAATATAAAATTGATGACAAATATAATTGA
ATTAAATATATATTAAACTAAAGATTTTCATTAAATTATTTTATATTTTATGTTATATAT
AAAATATTTATAATTAATGTATGAATTAGCGATTAATTTTTTTAAATATATAAATAATAA
TTAAGTTTATAAATATATTTATTAATTAGATATAAAGTTTAATCATAAATAAAATTTATT
TAAGTATTGATTAATATGTTAATTAAAATTATAA
>S2112122 
TAAAATATTTTATTAATTTTAATAAATATATAAAAATTATAAATATTTAATTATTTTAAA
TTAGAAAATATATAAGAAAATTAATTTAAAAAAAAATATAAATTATTATTTTTGAAAAAG
TATTCTAAAAAAATTTATTATAAATACTTTAAATATAAAATTGATGACAAATATAATTTA
ATTAAATATATATTAAACTAAAGATTTTCATTAAATTATTTTATATTTTATTTTATATAT
AAAATATTTATAATTAATGTATGAATTAGAGATTAATTTTTTTAAATATATAAATAATAA
TTAATTTTATAAATATATTTATTAATTAGATATAAAGTTTAATCATAAATAAAATTTATT
TAAGTATTTATTAATATTTTAATTAAAATTATAA
>S211212 
TAAAATATTTTATTAATTTTAATAAATATATAAAAATTATAAATATTTAATTATTTTAAA
TTAGAAAATATATAAGAAAATTAATTTAAAAAAAAATATAAATTATTATTTTTGAAAAAG
TATTCTAAAAAAATTTATTATAAATACTTTAAATATAAAATTGATGACAAATATAATTTA
ATTAAATATATATTAAACTAAAGATTTTCATTAAATTATTTTATATTTTATTTTATATAT
AAAATATTTATAATTAATGTATGAATTAGAGATTAATTTTTTTAAATATATAAATAATAA
TTAATTTTATAAATATATTTATTAATTAGATATAAAGTTTAATCATAAATAAAATTTATT
TAAGTATTTATTAATATTTTAATTAAAATTATAA
>S211222 
TAAAATATTTTATTAATTTTACTAAATATAGAAAAAGTATCAATATTTAATTATTTGAAA
TTAGAAAATATATAAGACAATTCATTGAAAAAAAAATCTAAATTATTATTTTTTAAACAG
TATTCTAAAAAAATTTATTATAAATACTTTACATATAAAATTGATGACAAATATAATTTA
ATTAAATATATATTAAAATAAAGATTTTCATTAACTTCTTTTATATTTTATTTTATATAT
AAAATATTTATACTTAATGTATGAATTATAGATTAATTTTTTTAAATATATAAATAATAA
TTAATTTTATAAATATATTTATTAATTAGATATAAAGTTTAAGCATAAATAAAATTTATT
TAAGTATTTATTAATATTTTAATTAAAATTATAA
>S212112 
TAAAATATGTTATTAATTTTAATAAATATATCAAAATTAGAAATATTTAATTATTTTAAC
TTAGAAAATATATAAGAAAATTAATTTAAAAAAACATATCAATTAGTATTTTTTAAAAAG
GATTCTAAAAAAATTTATTATAAATACTTTAAATATAAAATTGATGCCAAATATAATTTA
ATTAAATATATATTAAAATAAAGATTTTCATTAAATTATTTTATATTTTATTTTATATAT
AAAATATTTATAATTAATGTATGAATTATATATTAATTTTTTTAAATATATAAATAATAA
TTAATTTTATAAATATATTTATTAATTAGCTATAAAGTTTAATCCTAAATAAAATTTATT
TAAGTATGTATTAATATTTTAATTAAAATTATAA
>S2122222 
TAAAATATTTTATTAATTTTAATAAATATATAAAAATTATAAATATTTAATTATTTTAAA
TTAGAAAATATATAAGAAAATTAATTTAAAAAAAAATATAAATTATTATTTTTTAAAAAG
TATTCTAAAAAAATTGATTATAAATACTTTAAATATAAAATTGATGACAAATAGAATTTA
ATTAAATATATATTAAAATAAAGATTTTCATTAAATTATTGTATATTTTATTTTATATAT
AAAATAGTTATAATTAATGTATGAATTATATAGTAATTTTTTTAAATATATAAATAATAA
TTAATTTTATAAATATATTTATTAATTAGATATAAAGTTTAATCATAAATAAAATTTATT
TAAGTATTTATTAATATTTTAATTAAAATTCTAA
>S22111 
TAAAATCTTTTATTAATTTTAATAAATATATAAAAATTATAAATAGTTACTTATTTTAAA
TTAGAAAATATATAAGAAAAGTAATTTAAAAAACAATATAAATTATTATTTTTTAAAAAG
TATTATCAAAACATTTATTATAAATAATTTAAATATAAAATTTATGAAAAATATAATTTA
CTTAAATATATAGTAAAATAAAGATTGTACTTAAATTATTTTATATTTTATTTTCTATAT
AAAATATGTATAATTAATTTATGAATTATATATTAATTTTGTTAAATATATACATAATAA
TTAATTTTCTAAATATATTTATTAATTAGATATAAATTTTAATCATACCTAAAATTTATT
TAATTATTTAGTAATATTTTAATTACAATTATAA
>S22112 
TAAAATATTTTATTAATTTTAATAAATATATAAAAATTATAAATAGTTACTTATTTTAAA
TTAGAAAATATATAAGAAAATGAATTTAAAAAACAATATAAATTATTATTTTTTAAAAAG
TATTATCAAAACATTTATTATAAATAATTGAACTATAAAATTTATGAAAAATATAATTTA
CTTAAATATATATTAAAATAAAGATTGTACTTAAATTATTTTATATTTTATTTTCTATAT
AAAATATGTATAATTAATTTATGAATTATATATTAATTTTGTTAAATATATACCTAATAA
TTAATTTTATACATATATTTATTAATTAGATATAAATTTTAATCATAACTAAAAGTTATT
TAATTATTTATTAATATTTTAATTAAAATTATAA
>S22122 
TAAAATATTTTATTAATTTTAATAAATATATAAAAATTATAAATAGTTACTTATTTTAAA
TTAGAAAATATATAAGAAAATTAATTTAAAAAACAATATAAATTATTATTTTTTAAAAAG
TATTATCAAAACATTTATTATAAATAATTTAAATATAAAATTTATGAAAAATATAATTTA
ATTAAATATATATTAAAATAAAGATTTTAATTAAATTATTTTATATTTTATTTTCTATAT
AAAATATGTATAATTAATTTATGAATTATATATTAATTTTGTTAAATATATACATAATAA
TTAATTTTATAAATATATTTATTAATTAGATATAAATTTTAATCATAACTAAAATTTATT
TAATTATTTATTAATATTTTAATTAAAATTATAA
