# Supplementary material for: Bacterial whole genome-based phylogeny: construction of a new benchmarking dataset and assessment of some existing methods
Source: BMC Genomics. 2017 Jan 5;18:19. doi: 10.1186/s12864-016-3407-6 (PMC5217230; doi:10.1186/s12864-016-3407-6)
Supplement: Additional file 17: — Position for mutations from S16 SNP alignment. (TXT 2 kb) [file 12864_2016_3407_MOESM17_ESM.txt]

32535
32542
36929
38274
50238
54736
89317
90678
117766
140399
148757
162382
168753
194359
198192
201244
210463
240235
241155
241182
246672
373378
390562
409562
416172
433035
465902
474982
478285
479668
481180
491731
500276
508505
527112
539925
542552
555422
571600
573492
575880
576014
584807
614498
627181
633260
638347
654374
656927
671627
693678
715231
726134
733437
738927
746745
753438
791879
796997
804121
806668
839608
848282
863909
871895
891399
900057
900205
903119
916414
942287
955233
967880
973354
1023511
1023823
1024109
1032845
1037908
1039293
1043453
1046366
1088703
1099902
1106718
1114109
1117264
1119997
1120290
1131860
1143339
1151172
1163939
1170106
1179722
1243167
1254489
1255618
1265572
1298594
1300788
1303575
1310463
1313085
1333711
1341748
1342116
1406266
1411230
1442648
1456419
1490571
1498509
1499515
1509715
1543280
1544585
1545822
1549835
1565981
1567224
1572269
1586479
1594426
1600732
1609720
1613408
1622642
1625916
1641681
1652213
1654229
1658480
1671821
1675637
1693997
1696067
1697823
1721725
1724140
1727302
1731888
1733609
1752704
1759564
1774004
1776443
1781957
1793804
1813198
1813261
1823546
1861664
1892211
1897001
1908098
1927157
1933898
1947403
1951522
1954125
1959985
1962103
1998570
2003156
2015688
2030363
2039189
2039571
2057775
2064108
2064381
2064814
2078809
2090218
2127185
2129359
2134673
2138619
2139265
2152596
2163918
2179047
2207959
2211034
2211307
2227633
2228046
2233098
2235072
2261320
2268003
2287879
2317247
2360789
2361016
2369631
2390640
2401168
2423676
2453910
2471392
2479036
2487708
2531976
2537880
2544273
2551768
2569619
2573790
2586490
2594043
2607509
2617292
2617481
2629693
2642681
2643684
2651923
2656752
2670264
2678983
2696918
2700028
2709345
2718046
2723746
2751370
2783201
2809201
2830660
2864774
2874830
2887403
2894703
2919149
2926777
2929028
2933081
2949908
2957344
2960469
2977287
3029855
3042734
3066085
3076466
3084237
3086617
3104367
3109002
3112816
3124812
3126919
3140249
3145991
3180755
3204231
3221713
3226655
3229584
3244954
3272559
3280706
3285734
3298905
3327670
3334181
3335235
3342427
3345576
3346850
3380587
3382931
3390438
3405110
3408596
3441429
3459426
3476883
3499279
3512180
3516850
3555450
3566976
3572104
3575309
3578571
3579224
3594890
3618963
3641274
3642555
3667585
3668982
3694164
3707565
3710503
3714022
3719954
3726338
3737571
3751798
3768624
3769476
3769693
3775532
3783440
3784665
3806307
3816325
3823253
3824052
3840212
3857136
3859183
3868278
3887415
3892426
3898171
3911236
3947330
3956225
3967147
3975769
3981466
4030067
4030943
4033814
4035103
4059034
4069238
4070822
4071602
4072458
4073318
4081581
4093372
4112421
4118724
4136195
4145664
4146404
4152518
4154985
4196763
4205467
4229237
4231084
4233475
4260394
4263941
4267125
4268051
4268566
4268834
4285728
4289080
4294439
4310828
4326742
4341402
4352252
4369359
4373131
4376754
4387515
4393101
4399884
4399910
4404612
4410107
4413580
4439056
4451675
4458263
4470218
4487019
4495609
4512686
4521588
4542380
4549313
4552775
4556892
4569132
4578107
4584137
4584720
4599319
4609615
4621820
4627723
4634923
