# Supplementary material for: Bacterial whole genome-based phylogeny: construction of a new benchmarking dataset and assessment of some existing methods
Source: BMC Genomics. 2017 Jan 5;18:19. doi: 10.1186/s12864-016-3407-6 (PMC5217230; doi:10.1186/s12864-016-3407-6)
Supplement: Additional file 18: — SNP alignment from the CSI Phylogeny analysis with NC000913 as reference genome. (FASTA 44 kb) [file 12864_2016_3407_MOESM18_ESM.fasta]

>S
taataaatttaattttataattttaaaatttaattaaaatataatttaaaataatattta
ataaatataaaatttttaaatataaaaaattttaattaaaaaattataaaatatattata
taatttaataaatattttaaaatatataaatttttataaaattttaatcttataaaataa
attattataaataaattatataaattttatattaatattataaatatattataatatttt
aaaaaataatttttaatttattttatatataaatatattataaatattataatttttatt
taattatttatttattaaaatttatataaatttaattaaaaaattaaatattaattaatt
aaatctaattttatttatgaatattatataattaataaaaaaaatatataatataaatta
tattataaaaaaaaaattt
>S1
taataaCtttaattttataattttaaaatttaattaaaatataatttaaaataatattta
ataaatataaaatttttaaatataaaaaattttaattaaaaaattataaaatatattata
taatttaataaatattttaaaataGataaatttttataaaattttaatcttataaaataa
attattataaataaattatataaattttatattaatattataaatatattataataGttt
aaaaaataatttttaattGattttatatataaatatattataaatattataatttttatt
taattatttatttattaaaatttatataaatttaattaaaaaattaaatattaattaatt
aaatctaattttatttatgaatattatataattaataaaaaaaatatataatataaatta
tattataaCaaaaaaattt
>S11
taataaCtttaattttataattttaaaatttaattaaaatataatttaaaataatattta
ataaatataaaatttttaaatataaaaaattttaattaaaaaattataaaatatattata
taatttaataaatattttaaaataGataaatttttataaaattttaatcttataaaataa
attattataaataaattatataaattttatattaatattataaatatattataataGttt
aaaaaataatttttaattGattttatatatCaatatattataaatattataatttttatt
taattatttatttattaaaatttatataaatttaattaaaaaattaaatattaattaatt
aaatctaattttatttatgaatattatataattaataaaaaaaatatataatataaatta
tattataaCaaaaaaCttt
>S111
taataaCtttaattttataattttaaaatttaattaaaatataatttaaaataatattta
ataaatataaaatttttaaCtataaaaaattttaattaaaaaattataaaataGattata
taatttaataaatattttaaaataGataaatttttataaaatttGaatcttataaaataa
attattataaCtaaattatataaattttatattaatattataaatatattataataGttt
aaaaaataattttGaattGattttatatatCaatatattataaatattataatttttatt
taattatttatttattaaaatttatataaatttCattaaaaaattaaatattaattaatt
aaatctaattttatttatgaatattatataattaataaaaaaaatatataatataaatta
tattataaCaaaaaaCGtt
>S112
taataaCtttaattttataattttaaaatttaattaaaatataatttaaaataatattta
ataaatataaaatttttaaatataaaaaattttaattaaaaaattataaaatatattata
taatttaataaatattttaaaataGataaatttttataaaattttaatcttataaaataa
attattataaataaattatataaattttatattaatattataaatatattataataGttt
aaaaaataatttttaattGattttatatatCaatatattataaatattataatttttatt
taattatttatttattaaaatttatataaatttaattaaaaaattaaatattaattaatt
aaatctaattttatttatgaatattatataattaataaaaaaaatatataatataaatta
tattataaCaaaaaaCttt
>S1111
taataaCtttaattttataattttaaaatttaattaaaatataatttaaaataatattta
ataaatataaaatttttaaCtataaaaaattttaattaaaaaattataaaataGattata
taatttaataaatattttaaaataGataaatttttataaaatttGaatcttataaaataa
attattataaCtaaattatataaattttatattaatattataaatatattataataGttt
aaaaaataattttGaattGattttatatatCaatatattataaatattataatttttatt
taattatttatttattaaaatttatataaatttCattaaaaaattaaatattaattaatt
aaatctaattttatttatgaatattatataattaataaaaaaaatatataatataaatta
tattataaCaaaaaaCGtt
>S1112
taataaCtttaattttataattttaaaatttaattaaaatataatttaaaataatattta
ataaatataaaatttttaaCtataaaaaattttaattaaaaaattataaaataGattata
taatttaataCatattttaaaataGataaatttttataaaatttGaatcttataaaataa
attattataaCtaaattatataaatGttatattaatattataaatatattataataGttt
aaaaaataattttGaatGGattttatatatCaatatattataaatattataatttttatt
taattatttatttattaaaatttatataaatttCattaaaaaattaaatattaattaatt
aaatctaattGtatttatgaatattatataattaataaaaaaaatatataatataaatta
tattataaCaaaaaaCGtt
>S1121
taataaCtttaattttataattttaaaatttaattaaaatataatttaaaataatattta
ataaatataaaatttttaaatataaaaaattttaattaaaaaattataaaatatattata
taatttaataaatattttaaaataGataaatttttataaaattttaatcttataaaataa
attattataaataaattatataaattttatattaatattataaatatattataataGttt
aaaaaataatttttaattGattttatatatCaatatattataaatattataatttttatt
taattatttatttattaaaatttatataaatttaattaaaaaattaaatattaattaatt
aaatctaattttatttatgaatattatataattaataaaaaaaatatataatataaatta
tattataaCaaaaaaCttt
>S1122
taataaCtttaattttatCattttaaaatttaattaaaatataatttaaaataatattta
ataaatataaaatttttaaatataaaaaCttttaattaaaaaattataaaatatattata
taatttaataaataGtttaaaataGataaatttttataaaattttaatcttataaaataa
attattataaataaattatataaattttatattaatattataaatatattataataGttt
aaaaaataatttttaattGaGtttatatatCaatatattataaatattataatttttatt
taattatttatttattaaaatttatataaatttaattaaaaaattaaatattaattaatt
aaatctaattttatttatgaatattatataattaataaaaaaaatatataatataaatta
tattataaCaCaaaaCttt
>S1212
taataaCttGaattttataattttaaaatttaattCaaatataatttaaaataatattta
ataaatataaaatttttaaatataaaaaattttaattCaaCaattataaCatatattata
taatttaataaatattttaaaataGataaattGttataaaattttaatcttataaaaGaa
attattataaataaattatataaattttatattCatattataaatatattataataGttt
aaaaaCtCatttttaCttGattttatatataaatatattataaatattataaGtttGatt
taattatttatttattaaaattGatataaatGtaattaaaaaattaaatattaattCatt
aaatcGaattttatttatgaatattatataattaataaaaaaaatatataatataaatta
tattataCCaaaaaaattt
>S1222
taataaCttGaattttataattttaaaatttaattaaaatataatttaaaataatattta
ataaatataaaatttttaaatataaaaaattttaattaaaaaattataaaatatattata
GaatttaataaatattttaaaataGataaatttttataaaattttaatcttataCaataa
attattataaataaattatataaattttatattaatattataaatatattataataGttt
aaaaaCtCatttttaCttGattttatatataaatatattataaatattataaGttttatt
Gaattatttatttattaaaatttatataaatttaattaaaaaattaaatattaattaatt
aaatTGaattttatttatgaatattatataattaataaaaaaaatatataatataaatta
tatGataaCaaaaaaattt
>S2111
taataaatttaattttataattttaaaatttaattaaaatataatttaaaataatattta
ataaataGaaaCtttttaaatataaaaaattttaatGaaaaaattataaaatatattata
taatttaataaatattttaaaatatataaatttttataaaattttaatcttataaaataa
attattataaataCattatataaattGtatattaatattataaatatCttataatatttt
aaaaaataatttttaatttattttatatataaatatattataaatattataatttttCtt
taattatttattGattaaaCtttatataaatttaattaaaaaattaaatattaattaatt
aaatctaattttatGtatgaatattatataattaataaaaaaaatatataatatCaatta
tattCtaaaaaaaaaattt
>S2211
taataaatttaattttataattttaaaatttaCttaaaatataatGtaaaCtaataGtta
CtaaataGaaaCtttttaaatataaaaaattttaaGtaCaaaattataaaatatattata
taatttaataaatattttaaaatatataaatttttataaaattttaatcttataaaataa
attattataaataaattatataaattttatattaatattataaatatattataatatttt
aaaCaataatttttaatttattttCtatataaatatattataCatattataatttttCtt
taattattGattGattaaaatttatataaatttaCttaaaaaattaaatattaattaatt
aaatctaattttatttatgaatattatataattaataaaaaaaatatataatataaatta
tattatCaaaaaaaaattt
>S2221
taataaatttaattttataattttaaaatttaCttaaaatataatGtaaCataaGattta
CtaaataGaaaCtttttaaatataaaaaattttaattaaaaaattataaaatatattata
taatttaataaatattttaaaatatataaatttGtataaaattttaatcttataaaataa
attattataaaGaaattatatCaattttatattaataGtataaatatattataatatttt
aaaaaaGaatttttaatttattttatatataaatatattataCaGattataatttttCtt
taattattGattGattaCaatttatataaatttaattaaaaaattaaatattaattaatt
aaatctaattttatttatgaatattatataattaataaaaaaaataGataatataaatta
tattataaaaaaaaaattt
>S12
taataaCttGaattttataattttaaaatttaattaaaatataatttaaaataatattta
ataaatataaaatttttaaatataaaaaattttaattaaaaaattataaaatatattata
taatttaataaatattttaaaataGataaatttttataaaattttaatcttataaaataa
attattataaataaattatataaattttatattaatattataaatatattataataGttt
aaaaaCtCatttttaCttGattttatatataaatatattataaatattataaGttttatt
taattatttatttattaaaatttatataaatttaattaaaaaattaaatattaattaatt
aaatcGaattttatttatgaatattatataattaataaaaaaaatatataatataaatta
tattataaCaaaaaaattt
>S22
taataaatttaattttataattttaaaatttaCttaaaatataatGtaaaataatattta
CtaaataGaaaCtttttaaatataaaaaattttaattaaaaaattataaaatatattata
taatttaataaatattttaaaatatataaatttttataaaattttaatcttataaaataa
attattataaataaattatataaattttatattaatattataaatatattataatatttt
aaaaaataatttttaatttattttatatataaatatattataCatattataatttttCtt
taattattGattGattaaaatttatataaatttaattaaaaaattaaatattaattaatt
aaatctaattttatttatgaatattatataattaataaaaaaaatatataatataaatta
tattataaaaaaaaaattt
>S121
taataaCttGaattttataattttaaaatttaattCaaatataatttaaaataatattta
ataaatataaaatttttaaatataaaaaattttaattaaaaaattataaCatatattata
taatttaataaatattttaaaataGataaatttttataaaattttaatcttataaaaGaa
attattataaataaattatataaattttatattCatattataaatatattataataGttt
aaaaaCtCatttttaCttGattttatatataaatatattataaatattataaGttttatt
taattatttatttattaaaatttatataaatttaattaaaaaattaaatattaattCatt
aaatcGaattttatttatgaatattatataattaataaaaaaaatatataatataaatta
tattataaCaaaaaaattt
>S122
taataaCttGaattttataattttaaaatttaattaaaatataatttaaaataatattta
ataaatataaaatttttaaatataaaaaattttaattaaaaaattataaaatatattata
GaatttaataaatattttaaaataGataaatttttataaaattttaatcttataaaataa
attattataaataaattatataaattttatattaatattataaatatattataataGttt
aaaaaCtCatttttaCttGattttatatataaatatattataaatattataaGttttatt
Gaattatttatttattaaaatttatataaatttaattaaaaaattaaatattaattaatt
aaatcGaattttatttatgaatattatataattaataaaaaaaatatataatataaatta
tatGataaCaaaaaaattt
>S211
taataaatttaattttataattttaaaatttaattaaaatataatttaaaataatattta
ataaataGaaaCtttttaaatataaaaaattttaatGaaaaaattataaaatatattata
taatttaataaatattttaaaatatataaatttttataaaattttaatcttataaaataa
attattataaataCattatataaattGtatattaatattataaatatCttataatatttt
aaaaaataatttttaatttattttatatataaatatattataaatattataatttttCtt
taattatttattGattaaaCtttatataaatttaattaaaaaattaaatattaattaatt
aaatctaattttatGtatgaatattatataattaataaaaaaaatatataatatCaatta
tattCtaaaaaaaaaattt
>S212
taataaatttaattttataattttaaaatttaattaaaatCtaatttaaaataatattta
ataaataGaaaCtttttaaatataaaaaattGtaatGaaaaaattataaaatatattata
taatttCataaatattttaaaatatataaatttttataaaattttaatcttataaaataa
attattataaataCCttatataaattGtatattaatattataaatatCttataatatttt
aaaaaataatttttaatttattttatatataaatatattataaatattataatttttCtt
taattatttattGattaaaCtttatataaatttaattaaaaaattaaataGtaattaatt
CaatctaattttatGtatgaatattatataattaataaaaaaaatatataatatCaatta
tattCtaaaaaaaaaattt
>S221
taataaatttaattttataattttaaaatttaCttaaaatataatGtaaaataataGtta
CtaaataGaaaCtttttaaatataaaaaattttaattaaaaaattataaaatatattata
taatttaataaatattttaaaatatataaatttttataaaattttaatcttataaaataa
attattataaataaattatataaattttatattaatattataaatatattataatatttt
aaaCaataatttttaatttattttCtatataaatatattataCatattataatttttCtt
taattattGattGattaaaatttatataaatttaattaaaaaattaaatattaattaatt
aaatctaattttatttatgaatattatataattaataaaaaaaatatataatataaatta
tattataaaaaaaaaattt
>S222
taataaatttaattttataattttaaaatttaCttaaaatataatGtaaCataaGattta
CtaaataGaaaCtttttaaatataaaaaattttaattaaaaaattataaaatatattata
taatttaataaatattttaaaatatataaatttGtataaaattttaatcttataaaataa
attattataaataaattatataaattttatattaataGtataaatatattataatatttt
aaaaaataatttttaatttattttatatataaatatattataCaGattataatttttCtt
taattattGattGattaaaatttatataaatttaattaaaaaattaaatattaattaatt
aaatctaattttatttatgaatattatataattaataaaaaaaataGataatataaatta
tattataaaaaaaaaattt
>S1211
taataaCttGaattttataattttaaaatttaattCaaatataatttaaaataatattta
ataaatataaaatttttaaatataaaaaattttaattaaaaaattataaCatatattata
taatttaataaatattttaaaataGataaatttttataaaattttaatcttataaaaGaa
attattataaataaattatataaattttatattCatattataaatatattataataGttt
aaaaaCtCatttttaCttGattGtatatataaatatattataaatattataaGttttatt
taattatttatttattaaaatttatataaatttaattaaaaaattaaatattaattCatt
aaatcGCattttatttatAaatattatataattaCtaaaaaaaatatataatataaatta
tattataaCaaaaaaattt
>S1221
taataaCttGaattttataattttaaaatttaattaaaatataatttaaaataatattta
ataaatataaaatttttaaatataaaaaattttaattaaaaaattatCaaatatattata
GaatttaataaatattttaaaataGataaatttttataaaattttaatcttataaaataa
attattataaataaattatataaattttatattaatattataaatatattataataGttt
aaaaaCtCatttttaCttGattttatatataaatatattataaatattataaGttttatt
GaattatttaGttattaaaatttatataaatttaattaaaaaattaaatattaattaatt
aaatcGaattttatttatgaatattatataattaataCaaaaaatatataatataaatta
tatGataaCCaaaaaattt
>S2112
taataaatttaattttataattttaaaatttaattaaaatataatttaaaataatattta
ataaataGaaaCtttttaaatataaaaaattttaatGaaaaaattataaaatatattata
taatttaataaatattttaaaatatataaatttttataaaattttaatcttataaaataa
attattataaataCattatataaattGtatattaatattataaatatCttataatatttt
aaaaaataatttttaatttattttatatataaatatattataaatattataatttttCtt
taattatttattGattaaaCtttatataaatttaattaaaaaattaaatattaattaatt
aaatctaattttatGtatgaatattataGaattaataaaaaaaatatataatatCaatta
tattCtaaaaaaaaaattt
>S2212
taataaatttaattttataattttaaaatttaCttaaaatataatGtaaaCtaataGtta
CtaaataGaaaCtttttaaatataaaaaattttaattaaaaaattataaaatatattata
taatttaataaatattttaaaatatataaatttttataaaattttaatcttataaaataa
attattataaataaattatataaattttatattaatattataaatatattataatatttt
aaaCaataatttttaatttattttCtatataaatatattataCatattataatttttCtt
taattattGattGattaaaatttatataaatttaattaaaaaattaaatattaattaatt
aaatctaattttatttatgaatattatataattaataaaaaaaatatataatataaatta
tattatCaaaaaaaaattt
>S1112122
taaGaCCtttaattttataattttaaaatttaattaaCatataatttaaaataatattta
aGaaatataaaatttttaaCtataaaaaattttaattaaaaaattataaaataGattatC
taatttaataCaGattttaaaatCGataaatttttataaaatGtGaatcttataaaataa
attattataaCtCaattatataaatGttatattaatattataaatatattataataGtGt
aCaaaataattttGaatGGattttatatatCaatatattataaatattataatttttatt
taaGtatttatttaGtaaaatttatataaatttCattCaaaaattaaatattaattaatt
aaatctaattGtatttatgaatattatatCattaataaaaaaCatatataatataaatta
tattataaCaaaaaaCGtt
>S1212211
taataaCttGaattttataattttaaaatttaattCaaatatCatttCaaataatattta
ataaatataaaatttttaaatataaaaaattttaattCaaCaattataaCatatattata
taatttaataaatattttaaaataGataaattGttataaaattttaatcttataaaaGaa
attattataaataaattatataaattttatattCatattataaatatattataataGGtt
aaaaaCtCatttttaCttGattttatatataaatatattataaatattataaGtttGatt
taattatttatttattaaaatGGatataaatGtaattaaaaaattaaatatGaattCatt
aaatcGaattttatttatgaatattatataattaataaaaaaaatCtataatataaatta
GattataCCaaaaaaattt
>S2
taataaatttaattttataattttaaaatttaattaaaatataatttaaaataatattta
ataaataGaaaCtttttaaatataaaaaattttaattaaaaaattataaaatatattata
taatttaataaatattttaaaatatataaatttttataaaattttaatcttataaaataa
attattataaataaattatataaattttatattaatattataaatatattataatatttt
aaaaaataatttttaatttattttatatataaatatattataaatattataatttttCtt
taattatttattGattaaaatttatataaatttaattaaaaaattaaatattaattaatt
aaatctaattttatttatgaatattatataattaataaaaaaaatatataatataaatta
tattataaaaaaaaaattt
>S21
taataaatttaattttataattttaaaatttaattaaaatataatttaaaataatattta
ataaataGaaaCtttttaaatataaaaaattttaatGaaaaaattataaaatatattata
taatttaataaatattttaaaatatataaatttttataaaattttaatcttataaaataa
attattataaataCattatataaattGtatattaatattataaatatCttataatatttt
aaaaaataatttttaatttattttatatataaatatattataaatattataatttttCtt
taattatttattGattaaaCtttatataaatttaattaaaaaattaaatattaattaatt
aaatctaattttatGtatgaatattatataattaataaaaaaaatatataatatCaatta
tattCtaaaaaaaaaattt
>S2121
taataaatttaattttataattttaaaatttaattaaaatCtaatttaaaataatattta
ataaataGaaCCtttttaaatataaaaaattGtaatGaaaaaattataaaatatattata
taatttCataaatattttaaaatatataaatttttataaaattttaatcttataaaataa
attattataaataCCttatataaattGtatattaatattataaatatCttataatatttt
aaaaaataatttttaatttattttatatataaatatattataaatattataatttttCtt
taattatttattGattaaaCtttatataaatttaattaaaaaattaaataGtaattaatt
CaatctaattttatGtatgaatattatataattaataaaaaaaatatataatCtCaatta
tattCtaaaaaaaaaattt
>S2122
taataaatttaattttataattttaaaatttaattaaaatCtaatttaaaataatattta
ataaataGaaaCtttttaaatataaaaaattGtaatGaaaaaattataaaatatattata
taatttCataaatattttaaaatatataaatttttataaaattGtaatcttataaaataa
attattataaataCCttatataaattGtatattaatattataaatatCttataatatttt
aaCaaataatttttaatttattttatatataaatatattataaatatGataatttttCtt
taattatttattGattaaaCtttatataaatttaattaaaaCattaaataGtaattaatt
CaatctaattttatGtatgaatattatataattaataaaaaaaatatataatatCaatta
tattCtaaaaaaaaaattt
>S11111
taataaCtttaattttataattttaaaatttaattaaaatataaGttaaaataatattta
atCaatataaaatttttaCCtataaaaaattttaattaaaaaattataaaaGaGattata
taatttaataaatattttaaaataGataaatttttataaaatttGaatcttataaaataa
attattataaCtaaattatataaattttatattaatattataaatatattataataGttt
aaaaaataaGtttGaattGattttatatatCaatatattataaatattataatttttatt
taattatttatttattaaaatttatataaaGttCattaaaaaattaaatattaattaatt
aaatctaattttatttatgaatattatataattaataaaaaaaatatataatataaatta
tattataaCaaaaaaCGtt
>S11112
taataaCtttaattttataattttaaaatttaattaaaatataatttaaaataatattta
ataaatataaaatttttaaCtataaaaaattttaattaaaaaattataaaataGattata
taatttaataaatattttaaaataGataaatttttataaaatttGaatcttataaaataa
attattataaCtaaattatataaattttatattaatattataaatatattataataGttt
aaaaaataattttGaattGattttatatatCaatatattataaatattataatttttatt
taattatttatttattaaaatttatataaatttCattaaaaaattaaatattaattaatt
aaatctaattttatttatgaatattatataattaataaaaaaaatatataatataaatta
tattataaCaaaaaaCGtt
>S11122
taataaCtttaattttataattttaaaatttaattaaaatataatttaaaataatattta
ataaatataaaatttttaaCtataaaaaattttaattaaaaaattataaaataGattata
taatttaataCatattttaaaataGataaatttttataaaatttGaatcttataaaataa
attattataaCtaaattatataaatGttatattaatattataaatatattataataGttt
aaaaaataattttGaatGGattttatatatCaatatattataaatattataatttttatt
taattatttatttattaaaatttatataaatttCattaaaaaattaaatattaattaatt
aaatctaattGtatttatgaatattatataattaataaaaaaaatatataatataaatta
tattataaCaaaaaaCGtt
>S11212
taataaCtttaattttataattttaaaatttaattaaaatataatttaaaataatattta
ataaatataaaatttttaaatataaaaaattttaattaaaaaattataaaatatattata
taatttaataaatattttaaaataGataaatttttataaaattttaatcttataaaataa
attattataaataaattatataaattttatattaatattataaatatattataataGttt
aaaaaataatttttaattGattttatatatCaatatattataaatattataatttttatt
taattatttatttattaaaatttatataaatttaattaaaaaattaaatattaattaatt
aaatctaattttatttatgaatattatataattaataaaaaaaatatataatataaatta
tattataaCaaaaaaCttt
>S12112
taataaCttGaattttataattttaaaatttaattCaaatataatttaaaataatattta
ataaatataaaatttttaaatataaaaaattttaattaaaaaattataaCatatattata
taatttaataaatattttaaaataGataaatttttataaaattttaatcttataaaaGaa
attattataaataaattatataaattttatattCatattataaatatattataataGttt
aaaaaCtCatttttaCttGattGtatatataaatatattataaatattataaGttttatt
taattatttatttattaaaatttatataaatttaattaaaaaattaaatattaattCatt
aaatcGCattttatttatAaatattatataattaCtaaaaaaaatatataatataaatta
tattataaCaaaaaaattt
>S12222
taataaCttGaattttataattttaaaatttaattaaaatataatttaaaataatattta
ataaatataaaatttttaaatataaaaaattttaattaaaaaattataaaatatattata
GaatttaataaatattttaaaataGataaatttttataaaattttaatcttataCaataa
attattataaataaattatataaattttatattaatattataaatatattataataGttt
aaaaaCtCatttttaCttGattttatatataaatatattataaatattataaGttttatt
Gaattatttatttattaaaatttatataaatttaattaaaaaattaaatattaattaatt
aaatTGaattttatttatgaatattatataattaataaaaaaaatatataatataaatta
tatGataaCaaaaaaattt
>S21111
taataaatttaattttataattttaaaatttaattaaaatataatttaCaataatattta
ataaataGaaaCtttttaaatataaaaaattttaatGaaaaaattCtaaaatatattata
taatttaataaatattttaaaatatataaatttttataaaattttaatcttataaaataa
attattataaataCattatataaattGtatattaatatGataaatatCttCtaatatttt
aaaaaataatttttaatttattttatatataaatatattataaatattataatttttCtt
taattatttattGattaaaCtttatataaatttaatGaaaaaattaaatattaattaatt
aaatctaattttatGtatgaatattatataattaataaaaaaaatatataatatCaatta
tattCtaaaaaaaaaattt
>S21112
taataaatttaattttataattttaaaatttaattaaaatataatttaaaataatattta
ataaataGaaaCtttttaaatataaaaaattttaatGaaaaaattataaaatatattata
taatttaataaatattttaaaatatataaatttttataaaattttaatcttataaaataa
attattataaataCattatataaattGtatattaatattataaatatCttataatatttt
aaaaaataatttttaatttattttatatataaatatattataaatattataatttttCtt
taattatttattGattaaaCtttatataaatttaattaaaaaattaaatattaattaatt
aaatctaattttatGtatgaatattatataattaataaaaaaaatatataatatCaatta
tattCtaaaaaaaaaattt
>S21212
taataaatttaattttataatttGaaaatttaattaaaatCtaatttaaaataatattta
ataaataGaaCCtttttaaatataaaaaattGtaatGaaaaaattataaaatatattata
taatttCataaatattttaaaatatataaatttttatCaaattttaatcttataaaataa
attattataaataCCttatataaattGtatattaatattataaatatCttataatatttt
aaaaaataatttttaatttattttatatataaatatattataaatattataatttttCtt
taattatttattGattaaaCtttatataaatttaattaaaaaattaaataGtaattaatt
CaatctaattttatGtatgaatattatataattaataaaaaaaatatataatCtCaatta
tattCtaaaaaaaaaattt
>S21221
taataaatttaattttataCttttaaaatttaattaaaatCtaatttaaaataCtattta
ataaataGaaaCtttttaaatataaaaaattGtaatGaaaaaattataaaatatattata
taatttCataaatCttttaaaatatataaatttttataaaattGtaatcttataaaataa
CttattataaataCCttatataaattGtatattaatattataaatatCttataatatttt
aaCaaataatttttaatttattttatatataaatatattataaatatGataatttttCtt
taattatttattGattaaaCtttatataaatttaattaaaaCattaaataGtaattaatt
CaatctaatttGaGGtatgaatattatataattaataaaaaaaatatataatatCaatta
tattCtaaaaaaaaaattt
>S21222
GaataaatttaattttataattttaaCatttaattaaaatCtaatttaaaataatattta
ataaataGaaaCtttttaaatataaaaaattGtaatGaaaaaattataaaatatattata
tCatttCataaatattttaaaatatataaatttttataaaattGtaatcttataaaataa
attattataaataCCttatataaattGtatattaatattataaataGCttataatatttt
aaCaaataatttttaatttattttatatataaatatattataaatatGataatttttCtt
taattatttattGattaaaCtttatataaatttaattaaaaCattaaataGtaattaatt
CaatctaattttatGtatgaatattatataattaataaaaaaaatatataaGatCaatta
tattCtaaaaaaaaaattt
>S22211
taataaatttaatGttataattttaaaatttaCttaaaatataatGtaaCataaGattta
CtaaataGaaaCtttttaaatataaaaCattttaattaaaaaattataaaatatattata
taatttaataaatattttaaaatatataaatttGtataaaattttaatcttataaaataa
attattataaaGaaatGatatCaattttatattaataGtataaatatattataatatttt
aaaaaaGaatttttCatttattttatatataaatatattataCaGattataatttttCtt
taattattGattGattaCaatttatataaatttaattaaaaaattaaatattaattaatt
aaatctaattttatttatgaatattatataaGtaataaaaaaaataGataatataaatta
tattataaaaaaaaaattt
>S22222
taataaatttaattttataattttaaaatttaCttaaaatataatGtaaCataaGattta
CtaaataGaaaCtttttaaatataaaaaattttaattaaaaaattataaaatatattata
taatttaataaatattttaaaatatataaCtttGtataaaattttaatcttataaaataa
attCttataaataaattatataaattttatattaataGtataaatatattataatatttt
aaaaaataatttttaatttattttatatataaatatattataCaGattataatttttCtt
taattattGattGattaaaatttatataaatttaattaaaaaattaaatattaattaatt
aaatctaattttatttatgaatattatataattaataaaaaaaataGataatataaatta
tattataaaaaaaaaattt
>S1111122
taataaCtttaattttataattttaaaatttaattaaaatataaGttaaaataatattta
atCaatataaaatttttaCCtataaaaaattttaattaaaaaattataaaaGaGattata
taatttaataaatattttaaaataGataaatttttataaaatttGaatcttataaaataa
attattataaCtaaattatataaattttatattaatattataaatatattataataGttt
aaaaaataaGtttGaattGattttatatatCaatatattataaatattataatttttatt
taattatttatttattaaaatttatataaaGttCattaaaaaattaaatattaattaatt
aaatctaattttatttatgaatattatataattaataaaaaaaatatataatataaatta
tattataaCaaaaaaCGtt
>S1112222
taataaCtGtaattttataatGttaaaatttaattaaaatataatttaaaataatattta
ataaatataaaatttttaaCtataaaaaattttaattaaaaaattataaaataGattata
taatttaataCatattttaaaCtaGataaatttttataaaatttGaatcttataaaataa
attaGtataaCtaaattatataaatGttatattaatattataaatatattataataGttt
aaaaaataattttGaatGGattttatatatCaatatatGataaatattataatttttatt
taattatttatttattaaaatttatataaatttCattaaaaaattaaatattaattaatt
aaatctaattGtatttatgaataGtatataattaataaaaaaaatatCtCatataaatta
tattataaCaaaaaaCGtt
>S1122111
taataaCtttaattttatCattttaaaatttaattaCaatataattGaaaataatattta
ataaatataaaatttttaaaGCtaaaaaCttttaattaaaaaattataaaatatattata
taatttaataaataGtttaaaataGataaatGtttataaaattttaatcttataaaataa
attattaGaaataaattatCtaaaGtttaGatGaCtattataaaGataGtataataGttt
aaaaaataatttttaattGaGtttatCtatCaatatattataaatattataatttttatt
taatGatttatttattaaaaGttatataaatttaattaaaaaattaaaGattaattaatt
aaCtctaattttatttatgaatattatataattaataaaaCaaaGatataatataaatta
tattataaCaCaaaaCttt
>S1211111
tCataaCttGaattttataattttaCaatttaaGtCaaCtataatttaaaataatattta
ataaatataaaatttttaaatataaaaaattttaattaaCaaattataaCatatattata
taatttaataaatattttaaaataGataaatttttataaaattttaatctGataaCaGaa
attattataaataaattatataaattttatattCatattataaatatattataataGttt
aaaaaCtCatttttaCttGattGtatatataaatatattatCaatattataaGttttatt
taCttatttatttattCaaatttatataaatttaaGtaaaaaattaaatattaattCatt
aaatcGCattttatttatAaatattatataattaCtaaaaaaaatatataatataaatta
tattataaCaaaaaaattt
>S1211112
tCataaCttGaattttataattttaCaatttaattCaaCtataatttaaaataatattta
ataaatataaaatttttaaatataaaaaattttaattaaaaaattataaCatatattata
taatttaataaatattttaaaaGaGataaatttttataaaattttaatcttataaCaGaa
attattataaataaattatataaattttatattCatattataaatatattataataGttt
aaaaaCtCatttttaCttGattGtatatataaatatattatCaatattataaGttttatt
taCttatttatttattCaaatttatataaatttaaGtaaaaaattaaatattaattCatt
aaatcGCattttatttatAaatattatataattaCtaaaaaaaatatataatataaatta
tattataaCaaaaaaattt
>S1212111
taataaCttGaatttGCtaattttaaaattGaattCaaatataatttaaaataatattta
ataaatataaaaGttttaaatataCaaaatGttaattCaaCaattataaCatatattata
taattGaataaatattttaaaataGataaattGttataaaattttaatcttataaaaGCa
attattataaataaattatataaattttatattCatattataaatatattataataGttt
aaaaaCtCatttttaCttGattttatatataaatatattataaatattataaGtttGatt
taattatttatttatGaaaattGatataCatGtaattaaaaaattaaatattaattCCtt
aaatcGaattttatttatgaatattatataattaataaaaaaaatatataatataCatta
tattataCCaaaaaaattt
>S1212112
taataaCttGaattttataattttaaaattGaattCaaatataatttaaaataatattta
ataCatataaaatttttaaatataCaaaatGttaattCaaCaattataaCatatattata
taCtttaataaatattttaaaataGataaattGttataaaattttaatcttataaaaGCa
attattataaataaattatataaattttatattCatattataaatatattataataGttt
aaaaaCtCatttttaCttGattttatatataaatatattataaatattataaGtttGatt
taattatttatttattaaaattGatataaatGtaattaaaaaattaaatattaCttCCtt
aaatcGaattttatttatgaatattatataattaataaaaaaaatatataatataaatta
tattataCCaaaaaaattt
>S1212121
taataaCttGCattttataattttaaaaGttaattCaaatataatttaaaataatattta
ataaatataaaatttttaaatataaaaaatttGaattCaaCaattataaCatatattata
taatttaCtaaatatttGaaaataGataaattGttataaaattttaatcGtataaaaGaa
attattataaataaattatataaCttttatattCatattataaatatatGataataGttG
aaaaaCtCatGtttaCttGattttatatataaatatattataaatCttataaGttGGatt
taattatttatttattaaaattGatataaatGtaattaaaaaattaaatattaattCatt
aaatcGaattttCtttatgaatatGatataattaataaaCaaaatatataatataaattC
tattaGaCCaaaCaaattt
>S1212122
taataaCttGaattttataattttaaaaGttaattCaaatataatttaaaataatattta
ataaaGataaaatttttaaatataaaaaattttaattCaaCaattataaCatatattata
taatttaataaatatttGaaaataGataaattGttataaaattttaatcttataaaaGaa
attattataaataaattatataaattttatattCatattataaatatattataataGttG
aaaaaCtCatttttaCttGattttatatataaatatattaGaaatattataaGttGGatt
taattatttatttattaaaattGatataaatGtaattaaaaaattaaatattaattCatt
aaatcGaattttCtttatgaatatGatataattaataaaCaaaatatataatataaattC
tattataCCaaaCaaattt
>S1212221
taataaCttGaattttataattttaaaatttaattCaaatataatttaaaataatattta
ataaatataaaatttttaaatataaaaaattttaattCaaCaattataaCatatattata
taatttaataaatattttaaaataGataaattGttataaaattttaatcttataaaaGaa
attattataaataaattatataaattttCtattCatattataaatatattataataGttt
aaaaaCtCatttttaCttGattttatatCtaaatatattataaatattataaGtttGatt
taattatttatttattaaaattGatataaatGtaattaaaaaattaaatattCattCatt
aaatcGaattttatttatgaatattatataattaataaaaaaaatatataatataaatta
tattataCCaaaaaCattt
>S1212222
taataaCttGaattttataattttaaaatttaattCaaatataatttaaaataatattta
ataaatataaaatttttaaatataaaaaattttaattCaaCaattataaCatatattata
taatttaataaatattttaaaataGataaattGttataaaattttaatcttataaaaGaa
attattataaataaattatataaattttatattCatattataaatatattataataGttt
aaaaaCtCatttttaCttGattttatatataaatatattataaatattataaGtttGatt
taattatttatttattaaaattGatataaatGtaattaaaCaattaaatattaattCatt
aaatcGaattttatttatgaatattatataattaataaaaaaaatatataatataaatta
tattataCCaaaaaaattt
>S1221111
taataaCttGaattttataaGtttaaaatttaattaaaatataatttaaaataatattGa
ataaatataaaatttttaaataGaaaaaattttaattaaaaaattatCaaCtCtattata
GaatttaataaatattttaaaataGataaaGttttataaaattttaatcttataaaataa
attattataaataaattatataaattttatattaatattaGaaatatattataataGttt
CaaaaCtCatttttaCttGatttGataGataCatatattataaatattataaGGtttatt
GaattatttaGttattaaaatttatataaatttaattaaaaaattCaatattaattaatt
aaatcGaatGttatttatgaatattatataattaataCaaaaaatatataatataaCGGa
tatGataaCCaaaaaattt
>S1221112
taataaCttGaattttataattttaaaatttaattaaaatataatttaaaaGaatattGa
ataaatataaaattttGaaataGaaaaaattttaattaaaaaattatCaaCtCtattata
GaatttaataaatattttaaaataGataaatttttataaaattttaatcttataaaataa
attattataaataaattatataaattttatattaatattaGaaatatattataataGttt
aaaaaCtCatttttaCttGatttGatataGaaatatattataaatattataaGttttatt
GaattatttaGttattaaaatttatataaatttaattaaaaaattCaatattaattaatt
aaatcGaatGttatttatgaatattatataattaataCaaaaaatataGaatataaCGGa
tatGataaCCaaaaaattt
>S1221121
taataaCttGaattttataattttaaaatttaattaaaatataatttaaaataatattGa
ataaatataaaatttttaaataGaaaaaattttaattaaaaaattatCaaatCtattCta
GaatttaataaatattttaaaataGataaatttttataaaattttaatcttaGaaaataa
attattataaataaattatataaattttatattaatattataaatCtattataataGttt
aaaaaCtCatttttaCttGatttGatatataaatatattCtaaatattataaGttttatt
GaattatttaGttattaaaatttatataaatttaattaaaaaattaaatattaattaatt
aaatcGaatGttatttatgaatattatataatGaataCaaaaaatatataatataaCtta
tatGataaCCaaaaaattt
>S1221122
taataaCttGaattttataattttaaaatttaattaaaatataatttaaaataatattGa
ataaatataaaatttttaaataGaaaaaattttaattaaaaaattatCaaatCtattCta
GaatttaataaatattttaaaataGataaatttttataaaattttaatcttaGaaaataa
attattataaataaattatataaattttatattaatattataaatatattataataGttt
aaaaaCtCatttttaCttGatttGatatataaatatattCtaaatattataaGttttatt
GaattatttaGttattaaaatttatataaatttaattaaaaaattaaatattaattaatt
aaatcGaatGttatttatgaatattatataatGaataCaaaaaatatataatataaCtta
tatGataaCCaaaaaattt
>S1221211
taatCaCttGaattttataattttaaaatGtaattaaaatataatttaaaatCatattta
ataaatataaaatttttaaatataaaaaattttaattaaaaaattatCaaatatatGata
GaatttaataaatattttaaaataGataaatttttataaaattttCaGcttataaaataa
attattataaataaattatataaattttatattaatattataaatatattataatCGttt
aaaaaCtCatttGtaCttGattttatatataaatatattataaatattataaGttttatt
GaattatttaGttattaaaatttatataaatttaattaaaaaattaaatCttaatGaatt
aaatcGaCttttatttatgaatattatataattaataCaaaaaatatataatataaatta
tCtGataaCCaaaaaatGt
>S1221221
taataaCttGaattttataattttaaaatttaattaaaatataatttaaaataatattta
ataaatataaaatttttaaatataaaCaattttaattaaaaaattatCaaatatattata
GaatttaataaatatGttaaaataGataaatttttataaaattttaatcttataaaataa
attattataaataaattCtataCattttatCttaatattataaCtatattaGaataGttt
aaaaaCtCatttttaCttGattttatatataaCtatattataaatattataaGttttatt
GaattatttaGttattaaaatttCtCtaaatttaattaaaaaCttaaatattaattaatt
aCatcGaattttatttatgaatattatataattaataCaaaaaatatataatataaatta
tatGataaCCaaaaaattt
>S1221222
taataaCttGaattttataattttaaaatttaattaaaatataatttaaaataatattta
ataaatataaaatttttaaatataaaCaattttaattaaaaaattatCaaatatattata
GaatttaataaatattttaaaataGataaatttttataaaattttaatcttataaaataa
attattataaataaattatataaattttatattaatattataaCtatattataataGttt
aaaaaCtCatttttaCttGattttatatataaCtatattataaatattataaGttttatt
GaattatttaGttattaaaatttCtataaatttaattaaaaaattaaatattaattaatt
aCatcGaattttatttatgaatattatataattaataCaaaaaatatataatataaatta
tatGataaCCaaaaaattt
>S1222111
taataaCGtGaattttataattttaaaatttaattaaaatataatttaaaataatattta
ataaatataaaatttttaaatataaaaaattttaattaaaaaattataaaatatattata
GaatttaatCaatattttaaaataGataaatttttataaaaGtttaatcttataCaataa
aGtattataaataaattaGataaatttGatattaatattCtaaatatattatCataGttt
aaaaaCtCatttttaCttGattttatatataaatatattataaatattataaGttttatt
GaattatttatttattaaaatttatataaatttaattaaaaaattaaatattaaGtaatt
aaaGTGaattttatttCtgaatattatataattaatCaaaaaaatatataatataaatta
tatGataaCaaaaCaattt
>S1222112
taataaCGtGaattttataattttaaaatttaattaaaatataatttaaaataatattta
ataaatataaaatttttaaatataaaaaattttaattaaaaaattataaaatatattata
GaatttaatCaatattttaaaataGataaatttttataaaCttttaatcttataCaataa
aGtattataaataaattaGataaattttatattaatattCtaaatatattatCataGttt
aaaaaCtCattGttaCttGattttatatataaatatattataaatattataaGttttatt
GaattatttatttattaaaatttatataaatttaattaaaaaattaaatattaaGtaatt
aaaGTGaattttatttCtgaatattatataattaataaaaaaaatatataatataaatta
tatGataaCaaaaCaattt
>S1222122
taataaCGtGaattttataattttaaaatttaattaaaataGaatttaaaataatattta
ataaatataaaatttttaaatataaaaaattttaattaaaaaatGataaaatatattata
GaatttaatCaatattttaaaataGataaatttttataaaattttaatcttataCaataa
aGtattataaataaattatataaattttatattaatattCtaaatatattataataGttt
aaaaaCtCatttttaCttGCttttatatataaatCtattataaatattataaGttttatt
GaattatttatttattaaCatttatataaatttaattaaaaaattaaatattaattaatt
aaaGTGaattttatttaGgaatattatataattaataaaaaaaatatataatataaatta
tatGataaCaaaaCaattt
>S1222211
taataaCttGaattttataattttCaaatttaattaaaatataatttaaaataatattta
ataaatataaaatttttaaatataaaaaattttaattaaaaaattataaaatatattata
GaatttaataaatattttaaCataGataaatttttataaaattttaatcttataCaataa
attattataaataaattatataaattttatattaatattataaatatattataataGttt
aaaaaCtCatttttaCttGattttatatataaatatattataaatattataaGttttatt
GCattCtttatttattaaaatttatataaatttaattaaaaaaGtaaatattaattaatt
aaatTGaattttatttatgaatattatataattaataaaaaaaatatataatataaatta
tatGataaCaaaaaaattt
>S1222212
taataaCttGaattttataattttCaaatttaattaaaatataatttaaaataatattta
ataaatataaaatttttaaatataaaaaattttaattaaaaaCttataaaatatattata
GaaGttaataaatattttaCCataGataaatttttataaaattttaatcttCtaCaataa
attattataaataaattatataaattttatattaatattataaatatattataaGaGttt
aaaaaCtCatttttaCttGattttatatataaatatattataaataGtataaGttttatt
GCattCtttatttattaaaatttatataaatttaattaaaaaaGtaaatattaattaatt
aaatTGaattttatttatgaatattatataattaataaaaaaaatatataatataaatta
taGGataaCaaaaaaattt
>S1222221
taataaCttGaaGtttataattttaaaatttaattaaaatataCtttaaaataatattta
ataaatataaaatttttaaatataaaaaattttaattaaaaaattataaaatatattata
GaatttaataaatattttaaaataGataaattttGataaaattttaatcttataCaataa
attattataaataaattatataaattttatattaatattataaatatattataCtaGttt
aaaaaCtCatttttaCttGattttatatataaatatattataaatattaGaaGttttatt
GaattatttatttattaaaatttatataaatttaattaaaaaattaaatattaattaatG
aaatTGaattttatttatgaatattatataattaataaaaaaaatatataatataaatta
tatGataaCaaaaaaattt
>S2111122
taataaatttaattttataattttaaaatttaattaaaatataatttaCaataatattta
ataaataGaaaCtttGtaaatataaaaaattttCatGaaaaaattCtaaaatatattata
taatttaataaatattttaaaatatataaatttttataaaattttaCtcttataaaataa
attatGataaataCattatataaattGtatattaatCtGataaatatCttCtaatatttt
aaaaaataatttttaatttattttaGatataaatatCttataaatattataatttttCtt
taattatttattGattaaaCtttatataaatttaatGaaaaaattaaatattaattaatt
aaatctaattttatGtatgaatattatataattaataaaaaaaatatataatatCaatta
tattCtaaaaaaaaaattt
>S2211111
taataaatttaattttataattGtaaaatttCCttaaaatataatGtaaaCtaatCGtta
CtaaataGaaaCtttttaaatataaaaaattttaaGtaCaaCattataCaatatCttaGa
taatttaaGaaatattttaaaatatataaatttttataaaattttaatcttataaaataa
attattCtaaataaattatataaattttatattaatattatCaatatattataatatttt
aaaCaataatttttaaGttattttCtatataaatatattataCatattCtaCtttttCtt
taattattGattGattaaaatttaGataaatttaCttaCaaaattaaatattaattaatt
aaatctaattttatttatgCaGattatataattaataaaaaaaatatataatataaatta
tattatCaaaaaaaaattt
>S2212122
taataaatttaattttataattttaaaatttaCttaaaatataatGtaaaCtaataGGtC
CtaaataGaaaCtttttCaatataaaaaattttaattaaaaaattataaaatatattata
taatttaataaatattttaaaatatataaatttttataaaattttaatTttataaaataa
attattataaataaattatataaattttataGtaatattataCatatattataatatttt
aaaCaataatttttaatttattttCtatataaatatattataCatattataatttttCtt
taattattGattGattaaaatttatataaCtttaattaaaaaattaaatattaattaatt
aaatctaattttatttatgaatattatataattaaGaaaaaaaCtatataatataaatta
tattatCaaaaaaaaattt
>S111111
taataaCtttaattttataattttaaaatttaattaaaatataaGttaaaataatattta
atCaatataaaatttttaCCtataaaaaattttaattaaaaaattataaaaGaGattata
taatttaataaatattttaaaataGataaatttttataaaatttGaatcttataaaataa
attattataaCtaaattatataaattttatattaatattataaatatattataataGttt
aaaaaataaGtttGaattGattttatatatCaatatattataaatattataatttttatt
taattatttatttattaaaatttatataaaGttCattaaaaaattaaatattaattaatt
aaatctaattttatttatgaatattatataattaataaaaaaaatatataatataaatta
tattataaCaaaaaaCGtt
>S111112
taataaCtttaattttataattttaaaatttaattaaaatataaGttaaaataatattta
atCaatataaaatttttaCCtataaaaaattttaattaaaaaattataaaaGaGattata
taatttaataaatattttaaaataGataaatttttataaaatttGaatcttataaaataa
attattataaCtaaattatataaattttatattaatattataaatatattataataGttt
aaaaaataaGtttGaattGattttatatatCaatatattataaatattataatttttatt
taattatttatttattaaaatttatataaaGttCattaaaaaattaaatattaattaatt
aaatctaattttatttatgaatattatataattaataaaaaaaatatataatataaatta
tattataaCaaaaaaCGtt
>S111121
taataaCtttaattttataattttaaaatttaattaaaatataatttaaaataatattta
ataaatataaaatttttaaCtataaaaaattttaattaaaaaattataaaataGattata
taatttaataaatattttaaaataGataaatttttataaaatttGaatcttataaaataa
attattataaCtaaattatataaattttatattaatattataaatatattataataGttt
aaaaaataattttGaattGattttatatatCaatatattataaatattataatttttatt
taattatttatttattaaaatttatataaatttCattaaaaaattaaatattaattaatt
aaatctaattttatttatgaatattatataattaataaaaaaaatatataatataaatta
tattataaCaaaaaaCGtt
>S111122
taataaCtttaattttataattttaaaatttaattaaaatataatttaaaataatattta
ataaatataaaatttttaaCtataaaaaattttaattaaaaaattataaaataGattata
taatttaataaatattttaaaataGataaatttttataaaatttGaatcttataaaataa
attattataaCtaaattatataaattttatattaatattataaatatattataataGttt
aaaaaataattttGaattGattttatatatCaatatattataaatattataatttttatt
taattatttatttattaaaatttatataaatttCattaaaaaattaaatattaattaatt
aaatctaattttatttatgaatattatataattaataaaaaaaatatataatataaatta
tattataaCaaaaaaCGtt
>S111211
taCtaaCtttaattGtataattttaaaatttaatGaaaatataatttaaaataatattta
ataaatataCaatGtttaaCtatCaaaaattttaattaaaaaattaGaaaataGattata
taatttaataCatattttaaaataGataaatttttataaaatttGaatcttataaaCtaa
atGattataaCtaaaGtataGaaatGttatattaatattataaatatattataataGttt
aaaaCataCttttGaatGGattttatatatCaaGatattataaatattataatttttatt
taattatttatttattaaaatttataGaaatttCattaaaaaatGaaatattaattaaGt
aaatctaattGtatttatgaatCttatataattaataaaaaaaatatataCtaGaaatta
tattataaCaaaaaaCGtt
>S111221
taataaCtttaattttataattttaaaatttaattaaaatataatttaaaataatattta
ataaatataaaatttttaaCtataaaaaattttaattaaaaaattataaaataGattata
taatttaataCatattttaaaataGataaatttttataaaatttGaatcttataaaataa
attattataaCtaaattatataaatGttatattaatattataaatatattataataGttt
aaaaaataattttGaatGGattttatatatCaatatattataaatattataatttttatt
taattatttatttattaaaatttatataaatttCattaaaaaattaaatattaattaatt
aaatctaattGtatttatgaatattatataattaataaaaaaaatatataatataaatta
tattataaCaaaaaaCGtt
>S112112
taataaCtttaattttataattttaaaatttaattaaaatataatttaaaataatattta
ataaatataaaatttttaaatataaaaaattttaCttaaaaaattataaaatatattata
taatttaataaatattttCaaataGataaatttttaGaaCattttaatcttataaaataa
attattataaataaattatataaattttatattaatattataaatatattataataGttt
aaaaaataatttttaattGattttatatatCaatatattataaatattataatttttatt
taattatttatttattaaaatttatataaatttaattaaCaaattaCatattaattaatt
aaatctaattttatttatgaCtattCtataCttaataaaaaCaatatataatataaatta
tattataaCaaaaaaCttt
>S112212
taataaCtttaattttatCattttaaaatttaattaaaatataatttaaaataatattta
ataaatCtaaaatttttaaatataaaaaCttttaattaaaaaattataaaatatattata
taatttaataaataGtttaaaataGataCatGtttataaaattttaatcttataaaataa
attattataaataaattatataaattttaGattaCtattataaatatattataataGttt
aaaaaataatttttaattGaGtttatatatCaatatattataaatattataatttttaGt
taattatttatttattaaaaGttatataaatttaattaaaaaattaaatattaattaatt
aaatctaattttattGatgaatattatataattaataaaaaaaatatataatataaatta
tattataaCaCaaaaCttt
>S121111
tCataaCttGaattttataattttaCaatttaattCaaCtataatttaaaataatattta
ataaatataaaatttttaaatataaaaaattttaattaaaaaattataaCatatattata
taatttaataaatattttaaaataGataaatttttataaaattttaatcttataaCaGaa
attattataaataaattatataaattttatattCatattataaatatattataataGttt
aaaaaCtCatttttaCttGattGtatatataaatatattatCaatattataaGttttatt
taCttatttatttattCaaatttatataaatttaaGtaaaaaattaaatattaattCatt
aaatcGCattttatttatAaatattatataattaCtaaaaaaaatatataatataaatta
tattataaCaaaaaaattt
>S121211
taataaCttGaattttataattttaaaattGaattCaaatataatttaaaataatattta
ataaatataaaatttttaaatataCaaaatGttaattCaaCaattataaCatatattata
taatttaataaatattttaaaataGataaattGttataaaattttaatcttataaaaGCa
attattataaataaattatataaattttatattCatattataaatatattataataGttt
aaaaaCtCatttttaCttGattttatatataaatatattataaatattataaGtttGatt
taattatttatttattaaaattGatataaatGtaattaaaaaattaaatattaattCCtt
aaatcGaattttatttatgaatattatataattaataaaaaaaatatataatataaatta
tattataCCaaaaaaattt
>S121212
taataaCttGaattttataattttaaaaGttaattCaaatataatttaaaataatattta
ataaatataaaatttttaaatataaaaaattttaattCaaCaattataaCatatattata
taatttaataaatatttGaaaataGataaattGttataaaattttaatcttataaaaGaa
attattataaataaattatataaattttatattCatattataaatatattataataGttG
aaaaaCtCatttttaCttGattttatatataaatatattataaatattataaGttGGatt
taattatttatttattaaaattGatataaatGtaattaaaaaattaaatattaattCatt
aaatcGaattttCtttatgaatatGatataattaataaaCaaaatatataatataaattC
tattataCCaaaCaaattt
>S12121
taataaCttGaattttataattttaaaatttaattCaaatataatttaaaataatattta
ataaatataaaatttttaaatataaaaaattttaattCaaCaattataaCatatattata
taatttaataaatattttaaaataGataaattGttataaaattttaatcttataaaaGaa
attattataaataaattatataaattttatattCatattataaatatattataataGttt
aaaaaCtCatttttaCttGattttatatataaatatattataaatattataaGtttGatt
taattatttatttattaaaattGatataaatGtaattaaaaaattaaatattaattCatt
aaatcGaattttatttatgaatattatataattaataaaaaaaatatataatataaatta
tattataCCaaaaaaattt
>S121221
taataaCttGaattttataattttaaaatttaattCaaatataatttaaaataatattta
ataaatataaaatttttaaatataaaaaattttaattCaaCaattataaCatatattata
taatttaataaatattttaaaataGataaattGttataaaattttaatcttataaaaGaa
attattataaataaattatataaattttatattCatattataaatatattataataGttt
aaaaaCtCatttttaCttGattttatatataaatatattataaatattataaGtttGatt
taattatttatttattaaaattGatataaatGtaattaaaaaattaaatattaattCatt
aaatcGaattttatttatgaatattatataattaataaaaaaaatatataatataaatta
tattataCCaaaaaaattt
>S121222
taataaCttGaattttataattttaaaatttaattCaaatataatttaaaataatattta
ataaatataaaatttttaaatataaaaaattttaattCaaCaattataaCatatattata
taatttaataaatattttaaaataGataaattGttataaaattttaatcttataaaaGaa
attattataaataaattatataaattttatattCatattataaatatattataataGttt
aaaaaCtCatttttaCttGattttatatataaatatattataaatattataaGtttGatt
taattatttatttattaaaattGatataaatGtaattaaaaaattaaatattaattCatt
aaatcGaattttatttatgaatattatataattaataaaaaaaatatataatataaatta
tattataCCaaaaaaattt
>S122111
taataaCttGaattttataattttaaaatttaattaaaatataatttaaaataatattGa
ataaatataaaatttttaaataGaaaaaattttaattaaaaaattatCaaCtCtattata
GaatttaataaatattttaaaataGataaatttttataaaattttaatcttataaaataa
attattataaataaattatataaattttatattaatattaGaaatatattataataGttt
aaaaaCtCatttttaCttGatttGatatataaatatattataaatattataaGttttatt
GaattatttaGttattaaaatttatataaatttaattaaaaaattCaatattaattaatt
aaatcGaatGttatttatgaatattatataattaataCaaaaaatatataatataaCGGa
tatGataaCCaaaaaattt
>S122112
taataaCttGaattttataattttaaaatttaattaaaatataatttaaaataatattGa
ataaatataaaatttttaaataGaaaaaattttaattaaaaaattatCaaatCtattCta
GaatttaataaatattttaaaataGataaatttttataaaattttaatcttaGaaaataa
attattataaataaattatataaattttatattaatattataaatatattataataGttt
aaaaaCtCatttttaCttGatttGatatataaatatattCtaaatattataaGttttatt
GaattatttaGttattaaaatttatataaatttaattaaaaaattaaatattaattaatt
aaatcGaatGttatttatgaatattatataatGaataCaaaaaatatataatataaCtta
tatGataaCCaaaaaattt
>S122121
taatCaCttGaattttataattttaaaatttaattaaaatataatttaaaatCatattta
ataaatataaaatttttaaatataaaaaattttaattaaaaaattatCaaatatatGata
GaatttaataaatattttaaaataGataaatttttataaaattttCaGcttataaaataa
attattataaataaattatataaattttatattaatattataaatatattataataGttt
aaaaaCtCatttGtaCttGattttatatataaatatattataaatattataaGttttatt
GaattatttaGttattaaaatttatataaatttaattaaaaaattaaatCttaattaatt
aaatcGaCttttatttatgaatattatataattaataCaaaaaatatataatataaatta
tCtGataaCCaaaaaatGt
>S122122
taataaCttGaattttataattttaaaatttaattaaaatataatttaaaataatattta
ataaatataaaatttttaaatataaaCaattttaattaaaaaattatCaaatatattata
GaatttaataaatattttaaaataGataaatttttataaaattttaatcttataaaataa
attattataaataaattatataaattttatattaatattataaCtatattataataGttt
aaaaaCtCatttttaCttGattttatatataaCtatattataaatattataaGttttatt
GaattatttaGttattaaaatttCtataaatttaattaaaaaattaaatattaattaatt
aCatcGaattttatttatgaatattatataattaataCaaaaaatatataatataaatta
tatGataaCCaaaaaattt
>S122211
taataaCGtGaattttataattttaaaatttaattaaaatataatttaaaataatattta
ataaatataaaatttttaaatataaaaaattttaattaaaaaattataaaatatattata
GaatttaatCaatattttaaaataGataaatttttataaaattttaatcttataCaataa
aGtattataaataaattaGataaattttatattaatattCtaaatatattatCataGttt
aaaaaCtCatttttaCttGattttatatataaatatattataaatattataaGttttatt
GaattatttatttattaaaatttatataaatttaattaaaaaattaaatattaaGtaatt
aaaGTGaattttatttCtgaatattatataattaataaaaaaaatatataatataaatta
tatGataaCaaaaCaattt
>S12221
taataaCGtGaattttataattttaaaatttaattaaaatataatttaaaataatattta
ataaatataaaatttttaaatataaaaaattttaattaaaaaattataaaatatattata
GaatttaatCaatattttaaaataGataaatttttataaaattttaatcttataCaataa
aGtattataaataaattatataaattttatattaatattCtaaatatattataataGttt
aaaaaCtCatttttaCttGattttatatataaatatattataaatattataaGttttatt
Gaattatttatttattaaaatttatataaatttaattaaaaaattaaatattaattaatt
aaaGTGaattttatttatgaatattatataattaataaaaaaaatatataatataaatta
tatGataaCaaaaCaattt
>S211211
taataaatttaattttataattttaaaatttaattaaaatataatttaaaataatattta
ataaataGaaaCtttttaaatataaaaaattttaatGaaaaaattataaaatatattata
taatttaataaCtattGtaaaatatCtaaatttttataaaattttaatcttataaaataC
attattatCaataCattatataaattGtatattaatattataaatatCttataatatttt
aaaaaataatttttaatttatGttatatataaatatattataaatattataatttttCtt
taattatttattGattaaaCtttatataaattGaattaaaaaattaaatattaattaatt
aaatctaattttatGtatgaatattaGCGaattCataaaaaaaatatataatatCaatta
tattCtaaaaaCaaaattt
>S2112122
taataaatttaattttataattttaaaatttaattaaaatataatttaaaataatattta
ataaataGaaaCtttttaaatataaaaaattttaatGaaaaaattataaaatatattata
taatttaataaatattGtaaaatatataaatttttataaaattttaatcttataaaataa
attattataaataCattatataaattGtatattaatattataaatatCttataatatttt
aaaaaataatttttaatttattttatatataaatatattataaatattataatttttCtt
taattatttattGattaaaCtttatataaatttaattaaaaaattaaatattaattaatt
aaatctaattttatGtatgaatattaGaGaattaataaaaaaaatatataatatCaatta
tattCtaaaaaCaaaattt
>S211212
taataaatttaattttataattttaaaatttaattaaaatataatttaaaataatattta
ataaataGaaaCtttttaaatataaaaaattttaatGaaaaaattataaaatatattata
taatttaataaatattGtaaaatatataaatttttataaaattttaatcttataaaataa
attattataaataCattatataaattGtatattaatattataaatatCttataatatttt
aaaaaataatttttaatttattttatatataaatatattataaatattataatttttCtt
taattatttattGattaaaCtttatataaatttaattaaaaaattaaatattaattaatt
aaatctaattttatGtatgaatattaGaGaattaataaaaaaaatatataatatCaatta
tattCtaaaaaCaaaattt
>S211222
taataaatttaattttataattttaaaCtttaattaaaatataatttaaaataatattta
ataaCtaGaaaCttGttaaatataaaaaaGtttaatGaaaaaaGtataaaatatattata
taatttaataaatattttaaaatataGaaatttttCtaaaattttaatcttatCaaataa
attattataaataCattatataaattGtatattaatattataaatatCttataatatttt
aaaaaataatttttaatttattttatatataaatataGtataaatattataattGttCtG
taattatttattGCttaaaCtttatatCaatttaattaaaaaattaaatattaattaatt
aaatctaattttatGtatgaatattataGaattaataaaaaaaatatataatatCaatta
tattCtaaaaaaaaaattG
>S212112
taataaatttaattttataattttaaaatttaattaaaatCtaatttaaaataatattta
ataaataGCaCCtttttaaatataaaaaattGtaatGaaaaaattataaaatataGtata
taatttCataaatattttaaaatatatCaatttttataCaattttaatcttataaaataa
attattataCataCCttatataaattGtatattaatattataaatatCttataatatttt
aaaaaataatttttaatttattttatatataaatatattataaatattataatttttCtt
taattatGtCtGGattaaaCtttatataaatttaattaaaaaattaaCtaGtaattaatt
CaatctaaGtttatGtatgaatattatataattaataaCaaaaatatataatCtCaatta
tattCtaaaaaaaaaattt
>S2122222
GaataaatttaCttttaGaattttaaCatttaattaaaatCtaatttaaaataatattta
ataaataGaaaCtttttaaatataaCaaattGtaatGaaaaaattataaaatatattata
tCatttCataaatattttaaaatatataaatttttataaaattGtaatcttataaaataa
attattataaataCCttatataaattGtatattaaGattataaataGCttataatatttt
aaCaaataatttttaatttattttatatataaatatattataaCtatGataatttttCtt
taattaGttattGattaaaCtttatataaatttaattaaaaCattaaataGtaattaatt
CaatctaattttatGtatgaatattatataattaataaaaaaaatatataaGatCaatta
tattCtaaaaaaaaaattt
>S22111
taataaatttaattttataattGtaaaatttCCttaaaatataatGtaaaCtaataGtta
CtaaataGaaaCtttttaaatataaaaaattttaaGtaCaaaattataaaatatattaGa
taatttaaGaaatattttaaaatatataaatttttataaaattttaatcttataaaataa
attattCtaaataaattatataaattttatattaatattataaatatattataatatttt
aaaCaataatttttaatttattttCtatataaatatattataCatattCtaCtttttCtt
taattattGattGattaaaatttatataaatttaCttaaaaaattaaatattaattaatt
aaatctaattttatttatgaatattatataattaataaaaaaaatatataatataaatta
tattatCaaaaaaaaattt
>S22112
taataaatttaattttataattttaaaatttaCttaaaaGataatGtaaaCtaataGtta
CtaaataGaaaCtttttaaatataaaaaattttaaGtaCaaaattataaaatatattata
taatGtaataaatattttaaaatatataaatttttataaaattttaatcttataaaataa
attattataaataaattatataaattttatattaatattataaatatattataatatttt
aaaCaataatttttaatttattttCtatataaataGattataCatattatCatttttCtt
taattattGattGattaaaatttatataaatttaCttaaaaaattaaatattaattaatt
aaatctaattttatttatgaatattatataattaataaaaaaaatatataatataaatta
tattatCaaaaaaaaattt
>S22122
taataaatttaattttataattttaaaatttaCttaaaatataatGtaaaCtaataGtta
CtaaataGaaaCtttttaaatataaaaaattttaattaaaaaattataaaatatattata
taatttaataaatattttaaaatatataaatttttataaaattttaatcttataaaataa
attattataaataaattatataaattttatattaatattataaatatattataatatttt
aaaCaataatttttaatttattttCtatataaatatattataCatattataatttttCtt
taattattGattGattaaaatttatataaatttaattaaaaaattaaatattaattaatt
aaatctaattttatttatgaatattatataattaataaaaaaaatatataatataaatta
tattatCaaaaaaaaattt
