# Supplementary material for: Bacterial whole genome-based phylogeny: construction of a new benchmarking dataset and assessment of some existing methods
Source: BMC Genomics. 2017 Jan 5;18:19. doi: 10.1186/s12864-016-3407-6 (PMC5217230; doi:10.1186/s12864-016-3407-6)
Supplement: Additional file 19: — SNP alignment from the REALPHY phyML analysis with NC000913 and NC012759 as reference genomes. (FASTA 85 kb) [file 12864_2016_3407_MOESM19_ESM.fasta]

>S >S
CAAAATCTATCGTCTGGTGAGAAAGGAACTTAAGCCGAAGGCAGCGTCGTGCTGTTGTAG
GGGATGTGCGCAATACTTGGTCAAGGGTCGAGTCCTCTTTATCTTCTTTGATTAAGGCCT
AATGACCCCATTCGCGATTCCATGCAATTAACCGTCATGCTCTGCTGCCTGAGGGTCCCT
ATCGCCAGGACATTGCCACAAGTATGTTCTTGCGCGAGAGAGCAGCAAGACTTCGCCGTA
GCGGGTCATACCGCCGAGGCATAATATTATTGCGCACGAATAGCCGGTGTTATTAATTTT
AAATATACCAGTAATATAAATAAAAATTATAAATATTTAAATATATTTTGAATAGTAGAC
AAATATCTAAATAAAGAGTTCCAGAAATTTTTAAAAAGAGCACTATAACTAGTGTAGGTT
TTCATCCGAGCGACTCTTTTAGAAAATAGTGTATACAAGATGACAATTTATGCTATTAAA
TAAATTCAAGATTCATGAGAATTTGTCCATTAAAAATATAACTTTAATTTAAAATATTTC
TTAACACGACTAGTCACTTTTAAGTTAATGTCTTTGATATTCCTTCATTAATTAGTCAAT
ATCTAAAAATTTCCGATAATACATTTGATGAATTTATGAATATTGAATGTTGGTTGTTTA
GAATATATCAACATCAGAATAAGGTTAGATTGTTATACAATCATACGTTTATAATTCTGA
TAGTATAAATTCATTGTAACATAAGCTGCAATGGGAAAATTGTAAGCTGTTTAATTAGTG
CCTTATAATATTCTTCGTGATTTCGCAAATTATGAAA
>S1 >S1
CAAAATCTATCGTCTGGTGAGAAAGGAACTTAAGCCGAAGGCAGCGTCGTGCTGTTGTAG
GGGATGTGCGCAATACTTGGTCAAGGGTCGAGTCCTCTTTATCTTCTTTGATTAAGGCCT
AATGACCCCATTCGCGATTCCATGCAATTAACCGTCATGCTCTGCTGCCTGAGGGTCCCT
ATCGCCAGGACATTGCCACAAGTATGTTCTTGCGCGAGAGAGCAGCAAGACTTCGCCGTA
GCGGGTCATACCGCCGAGGCATAATATTATTGCGCACGAATAGCCGGTGTTATTAATTTT
AAATATACCAGTAATAGAAATAAAAATTATAAATATTTAAATATATTTTGAATAGTAGAC
AAATATCTAAATAAAGAGTTCCAGAAATTTTTAAAAAGAGCACTATAACTAGTGTAGGTT
TTCATCCGAGCGACTCTTTTAGAAAATAGTGTATACACGATGACAATTTATGCTATTAAA
TAAATTCAAGATTCATGAGAATTTGTCCATTAAAAATATAACTTTAATTTAAAATATTTC
TTAACACGACTAGTCACTTTTAAGTTAATGTCTTTGATATTCCTGCATTAATTAGTCAAT
ATCTAAAAATTTCCGATAATACATTTGATGAATTTATGAATATTGAAGGTTGGTTGTTTA
GACTATATCAACATCAGAATAAGGTTAGATTGTTATACAATCATACGTTTATAATTCTGA
TAGTATAAATTCATTGTAACATAAGCTGCAATGGGAAAATTGTAAGCTGTTTAATTAGTG
CCTTATAATATTCTTCGTGATTTCGCAAATTATGAAA
>S11 >S11
CAAAATCTATCGTCTGGTGAGAAAGGAACTTAAGCCGAAGGCAGCGTCGTGCTGTTGTAG
GGGATGTGCGCAATACTTGGTCAAGGGTCGAGTCCTCTTTATCTTCTTTGATTAAGGCCT
AATGACCCCATTCGCGATTCCATGCAATTAACCGTCATGCTCTGCTGCCTGAGGGTCCCT
ATCGCCAGGACATTGCCACAAGTATGTTCTTGCGCGAGAGAGCAGCAAGACTTCGCCGTA
GCGGGTCATACCGCCGAGGCATAATATTATTGCGCACGAATAGCCGGTGTTATTAATTTT
AAATATACCAGTAATAGAAATAAAAATTATAAATATTTAAATATATTTTGAATAGTAGAC
AAATATCTAAATAAAGAGTTCCAGAACTTTTTAAAAAGAGCACTATAACTAGTGTAGGTT
TTCATCCGAGCGACTCTTTTAGAAAATAGTGTATACACGATGACAATTTATGCTATTAAA
TAAATTCAAGATTCATGAGAATTTGTCCATTAAAAATATAACTTTAATTTAAAATATTTC
TTAACACGACTAGTCACTTTTAAGTTAATGTCTTTGATATTCCTGCATTAATTAGTCAAT
ATCTCAAAATTTCCGATAATACATTTGATGAATTTATGAATATTGAAGGTTGGTTGTTTA
GACTATATCAACATCAGAATAAGGTTAGATTGTTATACAATCATACGTTTATAATTCTGA
TAGTATAAATTCATTGTAACATAAGCTGCAATGGGAAAATTGTAAGCTGTTTAATTAGTG
CCTTATAATATTCTTCGTGATTTCGCAAATTATGAAA
>S111 >S111
CAAAATCTATCGTCTGGTGAGAAAGGAACTTAAGCCGAAGGCAGCGTCGTGCTGTTGTAG
GGGATGTGCGCAATACTTGGTCAAGGGTCGAGTCCTCTTTATCTTCTTTGATTAAGGCCT
AATGACCCCATTCGCGATTCCATGCAATTAACCGTCATGCTCTGCTGCCTGAGGGTCCCT
ATCGCCAGGACATTGCCACAAGTATGTTCTTGCGCGAGAGAGCAGCAAGACTTCGCCGTA
GCGGGTCATACCGCCGAGGCATAATATTATTGCGCACGAATAGCCGGTGTTATTAATTTT
AAATATACCAGTAATAGAAATAAAAATTATAAATATTTAAATATATTTTGAATAGTAGAC
AAATATCTAAATAAAGAGTTCCAGAACGTTTTAAAAAGAGCACTATAACTAGTGTAGGTT
TTCATCCGAGCGACTCTTTTAGAAAATAGTGTATACACGATGACAATTTATGCTATTAAA
TAAATTCAAGATTCATGAGAATTTGTCCATTAAAAATATAACTTTCATTTAAAAGATTTC
TTAACACGACTAGTCACTTTTAAGTTAATGTCTTTGATAGTCCTGCATTAATTAGTCAAT
ATCTCAAAATTTCCGATAATACATTTGATGAATTTATGAATATTGAAGGTTGGTTGTTTA
GACTATATCAACATCAGAATAAGGTTAGATTGTTATACAATCATACGTTTATAATTCTGA
TAGTATAAATTCATTGTAACATAAGCTGCAATGGGAAAATTGTAAGCTGTTTAATTAGTG
CCTTATAATATTCTTCGTGATTTCGCAAATTATGAAA
>S112 >S112
CAAAATCTATCGTCTGGTGAGAAAGGAACTTAAGCCGAAGGCAGCGTCGTGCTGTTGTAG
GGGATGTGCGCAATACTTGGTCAAGGGTCGAGTCCTCTTTATCTTCTTTGATTAAGGCCT
AATGACCCCATTCGCGATTCCATGCAATTAACCGTCATGCTCTGCTGCCTGAGGGTCCCT
ATCGCCAGGACATTGCCACAAGTATGTTCTTGCGCGAGAGAGCAGCAAGACTTCGCCGTA
GCGGGTCATACCGCCGAGGCATAATATTATTGCGCACGAATAGCCGGTGTTATTAATTTT
AAATATACCAGTAATAGAAATAAAAATTATAAATATTTAAATATATTTTGAATAGTAGAC
AAATATCTAAATAAAGAGTTCCAGAACTTTTTAAAAAGAGCACTATAACTAGTGTAGGTT
TTCATCCGAGCGACTCTTTTAGAAAATAGTGTATACACGATGACAATTTATGCTATTAAA
TAAATTCAAGATTCATGAGAATTTGTCCATTAAAAATATAACTTTAATTTAAAATATTTC
TTAACACGACTAGTCACTTTTAAGTTAATGTCTTTGATATTCCTGCATTAATTAGTCAAT
ATCTCAAAATTTCCGATAATACATTTGATGAATTTATGAATATTGAAGGTTGGTTGTTTA
GACTATATCAACATCAGAATAAGGTTAGATTGTTATACAATCATACGTTTATAATTCTGA
TAGTATAAATTCATTGTAACATAAGCTGCAATGGGAAAATTGTAAGCTGTTTAATTAGTG
CCTTATAATATTCTTCGTGATTTCGCAAATTATGAAA
>S1111 >S1111
CAAAATCTATCGTCTGGTGAGAAAGGAACTTAAGCCGAAGGCAGCGTCGTGCTGTTGTAG
GGGATGTGCGCAATACTTGGTCAAGGGTCGAGTCCTCTTTATCTTCTTTGATTAAGGCCT
AATGACCCCATTCGCGATTCCATGCAATTAACCGTCATGCTCTGCTGCCTGAGGGTCCCT
ATCGCCAGGACATTGCCACAAGTATGTTCTTGCGCGAGAGAGCAGCAAGACTTCGCCGTA
GCGGGTCATACCGCCGAGGCATAATATTATTGCGCACGAATAGCCGGTGTTATTAATTTT
AAATATACCAGTAATAGAAATAAAAATTATAAATATTTAAATATATTTTGAATAGTAGAC
AAATATCTAAATAAAGAGTTCCAGAACGTTTTAAAAAGAGCACTATAACTAGTGTAGGTT
TTCATCCGAGCGACTCTTTTAGAAAATAGTGTATACACGATGACAATTTATGCTATTAAA
TAAATTCAAGATTCATGAGAATTTGTCCATTAAAAATATAACTTTCATTTAAAAGATTTC
TTAACACGACTAGTCACTTTTAAGTTAATGTCTTTGATAGTCCTGCATTAATTAGTCAAT
ATCTCAAAATTTCCGATAATACATTTGATGAATTTATGAATATTGAAGGTTGGTTGTTTA
GACTATATCAACATCAGAATAAGGTTAGATTGTTATACAATCATACGTTTATAATTCTGA
TAGTATAAATTCATTGTAACATAAGCTGCAATGGGAAAATTGTAAGCTGTTTAATTAGTG
CCTTATAATATTCTTCGTGATTTCGCAAATTATGAAA
>S1112 >S1112
CAAAATCTATCGTCTGGTGAGAAAGGAACTTAAGCCGAAGGCAGCGTCGTGCTGTTGTAG
GGGATGTGCGCAATACTTGGTCAAGGGTCGAGTCCTCTTTATCTTCTTTGATTAAGGCCT
AATGACCCCATTCGCGATTCCATGCAATTAACCGTCATGCTCTGCTGCCTGAGGGTCCCT
ATCGCCAGGACATTGCCACAAGTATGTTCTTGCGCGAGAGAGCAGCAAGACTTCGCCGTA
GCGGGTCATACCGCCGAGGCATAATATTATTGCGCACGAATAGCCGGTGTTATTAATTTT
AAATATACCAGTAATAGAAATAAAAATTATAAATATTTAAATATATTTTGAATAGTAGAC
AAATATCTAAATAAAGAGTTCCAGAACGTTTTAAAAAGAGCACTATAACTAGTGTAGGTT
TTCATCCGAGCGACTCTTTTAGAAAATAGTGTATACACGATGACAATTTATGCTATTAAA
TAAATTCAAGATTCATGAGAATGTGTCCATTAAAAATATAACTTTCATTTAAAAGATTTC
TTAACACGACTAGTCACTTTTAAGTTAATGTCTTTGATAGTCCGGCATTAATTAGTCAAT
ATCTCAAAATTTCCGATAATACATTTGATGAATTTATGAATATTGAAGGTTGGTTGTTTA
GACTATATCAACATCAGAATAAGGTTAGATTGGTATACAATCATACGTTTATAATTCTGA
TAGTATAAATTCATTGTAACATAAGCTGCAATGGGAAAATTGTAAGCTGTTTAATTAGTG
CCTTATAATATTCTTCGTGATTTCGCAAATTATGAAA
>S1121 >S1121
CAAAATCTATCGTCTGGTGAGAAAGGAACTTAAGCCGAAGGCAGCGTCGTGCTGTTGTAG
GGGATGTGCGCAATACTTGGTCAAGGGTCGAGTCCTCTTTATCTTCTTTGATTAAGGCCT
AATGACCCCATTCGCGATTCCATGCAATTAACCGTCATGCTCTGCTGCCTGAGGGTCCCT
ATCGCCAGGACATTGCCACAAGTATGTTCTTGCGCGAGAGAGCAGCAAGACTTCGCCGTA
GCGGGTCATACCGCCGAGGCATAATATTATTGCGCACGAATAGCCGGTGTTATTAATTTT
AAATATACCAGTAATAGAAATAAAAATTATAAATATTTAAATATATTTTGAATAGTAGAC
AAATATCTAAATAAAGAGTTCCAGAACTTTTTAAAAAGAGCACTATAACTAGTGTAGGTT
TTCATCCGAGCGACTCTTTTAGAAAATAGTGTATACACGATGACAATTTATGCTATTAAA
TAAATTCAAGATTCATGAGAATTTGTCCATTAAAAATATAACTTTAATTTAAAATATTTC
TTAACACGACTAGTCACTTTTAAGTTAATGTCTTTGATATTCCTGCATTAATTAGTCAAT
ATCTCAAAATTTCCGATAATACATTTGATGAATTTATGAATATTGAAGGTTGGTTGTTTA
GACTATATCAACATCAGAATAAGGTTAGATTGTTATACAATCATACGTTTATAATTCTGA
TAGTATAAATTCATTGTAACATAAGCTGCAATGGGAAAATTGTAAGCTGTTTAATTAGTG
CCTTATAATATTCTTCGTGATTTCGCAAATTATGAAA
>S1122 >S1122
CAAAATCTATCGTCTGGTGAGAAAGGAACTTAAGCCGAAGGCAGCGTCGTGCTGTTGTAG
GGGATGTGCGCAATACTTGGTCAAGGGTCGAGTCCTCTTTATCTTCTTTGATTAAGGCCT
AATGACCCCATTCGCGATTCCATGCAATTAACCGTCATGCTCTGCTGCCTGAGGGTCCCT
ATCGCCAGGACATTGCCACAAGTATGTTCTTGCGCGAGAGAGCAGCAAGACTTCGCCGTA
GCGGGTCATACCGCCGAGGCATAATATTATTGCGCACGAATAGCCGGTGTTATTAATTTT
AAATATACCAGTAATAGAAATAAAAATTATAAATATTTAAATATATTTTGAATAGTAGAC
AAATATCTAAATAAAGAGTTCCAGAACTTTTTAAAAAGAGCACTATAACTAGTGTAGGTT
TTCATCCGAGCGACTCTGTTAGAAAATAGTGTATACACGATGACAATTTATGCTATTAAA
TAAATTCAAGATTCATGAGAATTTGTCCATTAAAAATATAACTTTAATTTAAAATATTTC
TTAACACGACTAGTCACTTTTAAGTTAAGGTCTTTGATATTCCTGCAGTAATTAGTCAAT
ATCTCAAAATTTCCGATAATACATTTGATGAATTTATGAATATTGAAGGTTGGTTGTTTA
GACTATATCAACATCAGAATAAGGTTAGATTGTTATACAATCATACGTTTATAATTCTGA
TAGTATAAATTCATTGTAACATAAGCTGCAATGGGAAAATTGTAAGCTGTTTAATTAGTG
CCTTATAATATTCTTCGTGATTTCGCAAATGATGAAA
>S1212 >S1212
CAAAATCTATCGTCTGGTGAGAAAGGAACTTAAGCCGAAGGCAGCGTCGTGCTGTTGTAG
GGGATGTGCGCAATACTTGGTCAAGGGTCGAGTCCTCTTTATCTTCTTTGATTAAGGCCT
AATGACCCCATTCGCGATTCCATGCAATTAACCGTCATGCTCTGCTGCCTGAGGGTCCCT
ATCGCCAGGACATTGCCACAAGTATGTTCTTGCGCGAGAGAGCAGCAAGACTTCGCCGTA
GCGGGTCATACCGCCGAGGCATAATATTATTGCGCACGAATAGCCGGTGTTATTAATTTT
AAATATACCAGTAATAGAAATAAAAATTATAAATATTTAAATATATTTTGAATAGTCGAC
AAATATCTAAATCAAGCGTTCCAGAAATTTTTAAAACGAGCACTATAACTAGTGTAGGTT
TTCATCCGAGCGACTCTTTTAGAAAATAGTGTATACCCGATGACAATTTATGCTATTAAA
TAAATTCAAGATTCATGAGAATTTGTCCATTAAAAATATAACTGTAATTTACAATATTTC
TTAACACGACTAGTCACGTTGAAGTTAATGTCTTTGATATTCCTGCATTAATTAGTCAAT
ATCTAAAAATTTCCGATAATACATTTGATGAATTTATGAATATTGCAGGTTGGTGGTTTA
GACTATATCAACATCCGAATAAGGTTAGATTGTTATACAATCATACGTGTATACTTCTGA
TAGTATCAATTCATTGTAACATAAGCTGCAATGGGCAAATTGTAAGCTGTTTAATTAGTG
CCTTATAATATTCTTCGTGATTTCGCAAATTATGAAA
>S1222 >S1222
CAAAATCTATCGTCTGGTGAGAAAGGAACTTAAGCCGAAGGCAGCGTCGTGCTGTTGTAG
GGGATGTGCGCAATACTTGGTCAAGGGTCGAGTCCTCTTTATCTTCTTTGATTAAGGCCT
AATGACCCCATTCGCGATTCCATGCAATTAACCGTCATGCTCTGCTGCCTGAGGGTCCCT
ATCGCCAGGACATTGCCACAAGTATGTTCTTGCGCGAGAGAGCAGCAAGACTTCGCCGTA
GCGGGTCATACCGCCGAGGCATAATATTATTGCGCACGAATAGCCGGTGTTATTAATTTT
AACTATACCAGTAATAGAAATAAAAATTATACATATTTAAATATATTTTGAATAGTCAAC
AAATATCTAAATAAAGCGTTCCAGAAATTTTTAAAAAGAGCACTATAACTAGTGTAGGTT
TTCATCCGAGCGACTCTTTTAGAAAATAGTGGATACACGATGACAATTTATGCTATTAAA
TAAATTCAAGATTCATGAGAATTTGTCCCTTAAAAATATAACTTTAATTTAAAATATTTC
TTAACACGACTAGTCACTTTTAAGTTAATGTCTTTGATATTCCTGCATTAATTAGTCAAT
ATCTAAAAATTTCCGATAATACATTTGATGAATTTATGAATATTGCAGGTTGGTGGTTTA
GACTATATCAACATCAGAATAAGGTTAGATTGTTATACAATCATACGTTTATACTTCTGA
TAGTATAAATTCATTGTAACATAAGCTGCAATGGGAAAATTGTAAGCTGTTTAATTAGTG
CCTTATAATATTCTTCGTGATTTCGCAAATTATGAAA
>S2111 >S2111
CAAAATCTATCGTCTGGTGAGAAAGGAACTTAAGCCGAAGGCAGCGTCGTGCTGTTGTAG
GGGATGTGCGCAATACTTGGTCAAGGGTCGAGTCCTCTTTATCTTCTTTGATTAAGGCCT
AATGACCCCATTCGCGATTCCATGCAATTAACCGTCATGCTCTGCTGCCTGAGGGTCCCT
ATCGCCAGGACATTGCCACAAGTATGTTCTTGCGCGAGAGAGCAGCAAGACTTCGCCGTA
GCGGGTCATACCGCCGAGGCATAATATTATTGCGCACGAATAGCCGGTGTTATTAATTTT
AAATATACCAGTAATATAAATAAAAATTATAAATATTTAAATATATTTTGAATAGTAGAC
AAATATCTAAAGAAAGAGTTCCAGAAATTTTTAAAAAGAGCACTATAACTAGTGTAGGTT
TTCATCCGAGCGACTCTTTTAGAAAATAGTGTCTACAAGATGACAATTTATGCTATTAAA
TACATTCAAGATTCATGAGAATTGGTCCATGAAAAATATAACTTTAATTTAAAATATTTC
TTAACACGACTAGTCACTTTTCAGTTAATGTCTTTGATATTCCTTCATTAATTAGTCAAT
ATCTAAAAATTTCCGATAATACATGTGATGAATTTATGAATATTGAATGTTGGTTGTTTA
GAATATATCAACATCAGAATAAGGTTAGATTGTTATACAATCATACGTTTATAATTCTGA
GAGTATAAAGTCATTGTAACATCAGCTGCAATGGGAAAATTGTAAGCTGTTTAAGTAGTG
CCTTATAATATTCTTCGTGATTTCGCAAATTATGAAA
>S2211 >S2211
CAAAATCTATCGTCTGGTGAGAAAGGAACTTAAGCCGAAGGCAGCGTCGTGCTGTTGTAG
GGGATGTGCGCAATACTTGGTCAAGGGTCGAGTCCTCTTTATCTTCTTTGATTAAGGCCT
AATGACCCCATTCGCGATTCCATGCAATTAACCGTCATGCTCTGCTGCCTGAGGGTCCCT
ATCGCCAGGACATTGCCACAAGTATGTTCTTGCGCGAGAGAGCAGCAAGACTTCGCCGTA
GCGGGTCATACCGCCGAGGCATAATATTATTGCGCACGAATAGCCGGTGTTATTAATTTT
AAATATACCAGTAATATAAATAAAAATTATAAATAGTTACATATATTTTGAATAGTAGAC
AAATATCTAAAGAAAGAGTTCCAGAAATTTTTAAAAAGCGCACTATAACTAGTGTAGGTT
TTCATCCGAGCGACTCTTTTAGAAAATAGTGTATCCAAGATGACCATTTATGCTATTAAA
TAAATTCAAGATTCATGAGAATTTGTCCATGAAAAATATAACTTTACTTTAAAATATTTC
TTAACACGACTAGTCACTTGTACGTTAATGTCTTTGATATTCCTTCATTAATTCGTCAAT
ATCTAAAAATGTCCGATAATACATTTGATGAATTTATGAATATTGAATGTTGGTTGGTTA
GAATATATCACCATCAGAATAAGGTTAGATTGTTATACAATCATACGTTTATAATTCTGA
GAGTATAAATTCATTGTAACATCAGCTGCACTGGGAAAATTGTAAGCTGTTTAATTAGTG
CCTTATAATATTCTTCGTGATTTCGCAAATTATGAAA
>S2221 >S2221
CAAAATCTATCGTCTGGTGAGAAAGGAACTTAAGCCGAAGGCAGCGTCGTGCTGTTGTAG
GGGATGTGCGCAATACTTGGTCAAGGGTCGAGTCCTCTTTATCTTCTTTGATTAAGGCCT
AATGACCCCATTCGCGATTCCATGCAATTAACCGTCATGCTCTGCTGCCTGAGGGTCCCT
ATCGCCAGGACATTGCCACAAGTATGTTCTTGCGCGAGAGAGCAGCAAGACTTCGCCGTA
GCGGGTCATACCGCCGAGGCATAATATTATTGCGCACGAATAGCCGGTGTTATTAATTTT
AAATATACCAGTAATATAAATAAAAATTATAAAGATTTACATATATTTTGAATAGTAGAC
AAATAGCTAAAGAAAGAGTTCCAGAAATTTTTAAAAAGCGCACTATAACTAGTGTAGGTT
TTCATCCGAGCGACTCTTTTAGAAAATAGTGTATACAAGATGACCATTTAGGCTATTAAA
TAAATTCAAGATTCATGAGCATTTGTCCATGAAAAATATAACTTTAATTTAAAATATTTC
TTAACACGACTAGTCACTTTTAAGTTAATGTCTTTGATATTCCTTCATTAATTAGTCAAT
ATCTAAAACTGTCCGATAATACATTTGATGAATTTATGAATATTGAATGTTGGTTGTTTA
GAATATATCCACATCAGAATAAGGTTAGATTGTTATACAATCATACGTTGATAATTCTGA
GAGTATAAATTCATGGTAACATCAGCGGCACTGGGAAAATTGTAAGCTGTTTAATTCGTG
CCTTATAATATTCTTCGTGATTTCGCAAATTATGAAA
>S12 >S12
CAAAATCTATCGTCTGGTGAGAAAGGAACTTAAGCCGAAGGCAGCGTCGTGCTGTTGTAG
GGGATGTGCGCAATACTTGGTCAAGGGTCGAGTCCTCTTTATCTTCTTTGATTAAGGCCT
AATGACCCCATTCGCGATTCCATGCAATTAACCGTCATGCTCTGCTGCCTGAGGGTCCCT
ATCGCCAGGACATTGCCACAAGTATGTTCTTGCGCGAGAGAGCAGCAAGACTTCGCCGTA
GCGGGTCATACCGCCGAGGCATAATATTATTGCGCACGAATAGCCGGTGTTATTAATTTT
AAATATACCAGTAATAGAAATAAAAATTATAAATATTTAAATATATTTTGAATAGTCGAC
AAATATCTAAATAAAGCGTTCCAGAAATTTTTAAAAAGAGCACTATAACTAGTGTAGGTT
TTCATCCGAGCGACTCTTTTAGAAAATAGTGTATACACGATGACAATTTATGCTATTAAA
TAAATTCAAGATTCATGAGAATTTGTCCATTAAAAATATAACTTTAATTTAAAATATTTC
TTAACACGACTAGTCACTTTTAAGTTAATGTCTTTGATATTCCTGCATTAATTAGTCAAT
ATCTAAAAATTTCCGATAATACATTTGATGAATTTATGAATATTGCAGGTTGGTGGTTTA
GACTATATCAACATCAGAATAAGGTTAGATTGTTATACAATCATACGTTTATACTTCTGA
TAGTATAAATTCATTGTAACATAAGCTGCAATGGGAAAATTGTAAGCTGTTTAATTAGTG
CCTTATAATATTCTTCGTGATTTCGCAAATTATGAAA
>S22 >S22
CAAAATCTATCGTCTGGTGAGAAAGGAACTTAAGCCGAAGGCAGCGTCGTGCTGTTGTAG
GGGATGTGCGCAATACTTGGTCAAGGGTCGAGTCCTCTTTATCTTCTTTGATTAAGGCCT
AATGACCCCATTCGCGATTCCATGCAATTAACCGTCATGCTCTGCTGCCTGAGGGTCCCT
ATCGCCAGGACATTGCCACAAGTATGTTCTTGCGCGAGAGAGCAGCAAGACTTCGCCGTA
GCGGGTCATACCGCCGAGGCATAATATTATTGCGCACGAATAGCCGGTGTTATTAATTTT
AAATATACCAGTAATATAAATAAAAATTATAAATATTTACATATATTTTGAATAGTAGAC
AAATATCTAAAGAAAGAGTTCCAGAAATTTTTAAAAAGCGCACTATAACTAGTGTAGGTT
TTCATCCGAGCGACTCTTTTAGAAAATAGTGTATACAAGATGACCATTTATGCTATTAAA
TAAATTCAAGATTCATGAGAATTTGTCCATGAAAAATATAACTTTAATTTAAAATATTTC
TTAACACGACTAGTCACTTTTAAGTTAATGTCTTTGATATTCCTTCATTAATTAGTCAAT
ATCTAAAAATGTCCGATAATACATTTGATGAATTTATGAATATTGAATGTTGGTTGTTTA
GAATATATCAACATCAGAATAAGGTTAGATTGTTATACAATCATACGTTTATAATTCTGA
GAGTATAAATTCATTGTAACATCAGCTGCACTGGGAAAATTGTAAGCTGTTTAATTAGTG
CCTTATAATATTCTTCGTGATTTCGCAAATTATGAAA
>S121 >S121
CAAAATCTATCGTCTGGTGAGAAAGGAACTTAAGCCGAAGGCAGCGTCGTGCTGTTGTAG
GGGATGTGCGCAATACTTGGTCAAGGGTCGAGTCCTCTTTATCTTCTTTGATTAAGGCCT
AATGACCCCATTCGCGATTCCATGCAATTAACCGTCATGCTCTGCTGCCTGAGGGTCCCT
ATCGCCAGGACATTGCCACAAGTATGTTCTTGCGCGAGAGAGCAGCAAGACTTCGCCGTA
GCGGGTCATACCGCCGAGGCATAATATTATTGCGCACGAATAGCCGGTGTTATTAATTTT
AAATATACCAGTAATAGAAATAAAAATTATAAATATTTAAATATATTTTGAATAGTCGAC
AAATATCTAAATAAAGCGTTCCAGAAATTTTTAAAACGAGCACTATAACTAGTGTAGGTT
TTCATCCGAGCGACTCTTTTAGAAAATAGTGTATACACGATGACAATTTATGCTATTAAA
TAAATTCAAGATTCATGAGAATTTGTCCATTAAAAATATAACTTTAATTTACAATATTTC
TTAACACGACTAGTCACTTTTAAGTTAATGTCTTTGATATTCCTGCATTAATTAGTCAAT
ATCTAAAAATTTCCGATAATACATTTGATGAATTTATGAATATTGCAGGTTGGTGGTTTA
GACTATATCAACATCCGAATAAGGTTAGATTGTTATACAATCATACGTTTATACTTCTGA
TAGTATAAATTCATTGTAACATAAGCTGCAATGGGCAAATTGTAAGCTGTTTAATTAGTG
CCTTATAATATTCTTCGTGATTTCGCAAATTATGAAA
>S122 >S122
CAAAATCTATCGTCTGGTGAGAAAGGAACTTAAGCCGAAGGCAGCGTCGTGCTGTTGTAG
GGGATGTGCGCAATACTTGGTCAAGGGTCGAGTCCTCTTTATCTTCTTTGATTAAGGCCT
AATGACCCCATTCGCGATTCCATGCAATTAACCGTCATGCTCTGCTGCCTGAGGGTCCCT
ATCGCCAGGACATTGCCACAAGTATGTTCTTGCGCGAGAGAGCAGCAAGACTTCGCCGTA
GCGGGTCATACCGCCGAGGCATAATATTATTGCGCACGAATAGCCGGTGTTATTAATTTT
AACTATACCAGTAATAGAAATAAAAATTATAAATATTTAAATATATTTTGAATAGTCGAC
AAATATCTAAATAAAGCGTTCCAGAAATTTTTAAAAAGAGCACTATAACTAGTGTAGGTT
TTCATCCGAGCGACTCTTTTAGAAAATAGTGGATACACGATGACAATTTATGCTATTAAA
TAAATTCAAGATTCATGAGAATTTGTCCCTTAAAAATATAACTTTAATTTAAAATATTTC
TTAACACGACTAGTCACTTTTAAGTTAATGTCTTTGATATTCCTGCATTAATTAGTCAAT
ATCTAAAAATTTCCGATAATACATTTGATGAATTTATGAATATTGCAGGTTGGTGGTTTA
GACTATATCAACATCAGAATAAGGTTAGATTGTTATACAATCATACGTTTATACTTCTGA
TAGTATAAATTCATTGTAACATAAGCTGCAATGGGAAAATTGTAAGCTGTTTAATTAGTG
CCTTATAATATTCTTCGTGATTTCGCAAATTATGAAA
>S211 >S211
CAAAATCTATCGTCTGGTGAGAAAGGAACTTAAGCCGAAGGCAGCGTCGTGCTGTTGTAG
GGGATGTGCGCAATACTTGGTCAAGGGTCGAGTCCTCTTTATCTTCTTTGATTAAGGCCT
AATGACCCCATTCGCGATTCCATGCAATTAACCGTCATGCTCTGCTGCCTGAGGGTCCCT
ATCGCCAGGACATTGCCACAAGTATGTTCTTGCGCGAGAGAGCAGCAAGACTTCGCCGTA
GCGGGTCATACCGCCGAGGCATAATATTATTGCGCACGAATAGCCGGTGTTATTAATTTT
AAATATACCAGTAATATAAATAAAAATTATAAATATTTAAATATATTTTGAATAGTAGAC
AAATATCTAAAGAAAGAGTTCCAGAAATTTTTAAAAAGAGCACTATAACTAGTGTAGGTT
TTCATCCGAGCGACTCTTTTAGAAAATAGTGTCTACAAGATGACAATTTATGCTATTAAA
TACATTCAAGATTCATGAGAATTGGTCCATGAAAAATATAACTTTAATTTAAAATATTTC
TTAACACGACTAGTCACTTTTCAGTTAATGTCTTTGATATTCCTTCATTAATTAGTCAAT
ATCTAAAAATTTCCGATAATACATGTGATGAATTTATGAATATTGAATGTTGGTTGTTTA
GAATATATCAACATCAGAATAAGGTTAGATTGTTATACAATCATACGTTTATAATTCTGA
GAGTATAAAGTCATTGTAACATCAGCTGCAATGGGAAAATTGTAAGCTGTTTAAGTAGTG
CCTTATAATATTCTTCGTGATTTCGCAAATTATGAAA
>S212 >S212
CAAAATCTATCGTCTGGTGAGAAAGGAACTTAAGCCGAAGGCAGCGTCGTGCTGTTGTAG
GGGATGTGCGCAATACTTGGTCAAGGGTCGAGTCCTCTTTATCTTCTTTGATTAAGGCCT
AATGACCCCATTCGCGATTCCATGCAATTAACCGTCATGCTCTGCTGCCTGAGGGTCCCT
ATCGCCAGGACATTGCCACAAGTATGTTCTTGCGCGAGAGAGCAGCAAGACTTCGCCGTA
GCGGGTCATACCGCCGAGGCATAATATTATTGCGCACGAATAGCCGGTGTTATTAATTTT
AAATATACCAGTAATATAAATAAAAATTATAAATATTTAAATATATTTTGAATAGTAGAC
AAATATCTAAAGAAAGAGTTCCAGAAATTTTTAAAAAGAGCACTATAACTAGTGTAGGTT
TTCATCCGAGCGACTCTTTTAGAAAATAGTGTCTACAAGATGACAATTTATGCTATTAAA
TACATTCAAGATTCATGAGAATTGGTCCATGAAAAATATAACTTTAATTTAAAATATTTC
TTAACACGACTAGTCACTTTTCAGTTAATGTCTTTGATATTCCTTCATTAATTAGTCAAT
ATCTAAAAATTTCCGATAATACATGTGATGAATTTATGAATATTGAATGTTGGTTGTTTA
GAATATATCAACATCAGAATAAGGTTAGATTGTTATACAATCATACGTTTATAATTCTGA
GAGTATAAAGTCATTGTAACATCAGCTGCAATGGGAAAATTGTAAGCTGTTTAAGTAGTG
CCTTATAATATTCTTCGTGATTTCGCAAATTATGAAA
>S221 >S221
CAAAATCTATCGTCTGGTGAGAAAGGAACTTAAGCCGAAGGCAGCGTCGTGCTGTTGTAG
GGGATGTGCGCAATACTTGGTCAAGGGTCGAGTCCTCTTTATCTTCTTTGATTAAGGCCT
AATGACCCCATTCGCGATTCCATGCAATTAACCGTCATGCTCTGCTGCCTGAGGGTCCCT
ATCGCCAGGACATTGCCACAAGTATGTTCTTGCGCGAGAGAGCAGCAAGACTTCGCCGTA
GCGGGTCATACCGCCGAGGCATAATATTATTGCGCACGAATAGCCGGTGTTATTAATTTT
AAATATACCAGTAATATAAATAAAAATTATAAATAGTTACATATATTTTGAATAGTAGAC
AAATATCTAAAGAAAGAGTTCCAGAAATTTTTAAAAAGCGCACTATAACTAGTGTAGGTT
TTCATCCGAGCGACTCTTTTAGAAAATAGTGTATACAAGATGACCATTTATGCTATTAAA
TAAATTCAAGATTCATGAGAATTTGTCCATGAAAAATATAACTTTAATTTAAAATATTTC
TTAACACGACTAGTCACTTTTAAGTTAATGTCTTTGATATTCCTTCATTAATTCGTCAAT
ATCTAAAAATGTCCGATAATACATTTGATGAATTTATGAATATTGAATGTTGGTTGGTTA
GAATATATCAACATCAGAATAAGGTTAGATTGTTATACAATCATACGTTTATAATTCTGA
GAGTATAAATTCATTGTAACATCAGCTGCACTGGGAAAATTGTAAGCTGTTTAATTAGTG
CCTTATAATATTCTTCGTGATTTCGCAAATTATGAAA
>S222 >S222
CAAAATCTATCGTCTGGTGAGAAAGGAACTTAAGCCGAAGGCAGCGTCGTGCTGTTGTAG
GGGATGTGCGCAATACTTGGTCAAGGGTCGAGTCCTCTTTATCTTCTTTGATTAAGGCCT
AATGACCCCATTCGCGATTCCATGCAATTAACCGTCATGCTCTGCTGCCTGAGGGTCCCT
ATCGCCAGGACATTGCCACAAGTATGTTCTTGCGCGAGAGAGCAGCAAGACTTCGCCGTA
GCGGGTCATACCGCCGAGGCATAATATTATTGCGCACGAATAGCCGGTGTTATTAATTTT
AAATATACCAGTAATATAAATAAAAATTATAAAGATTTACATATATTTTGAATAGTAGAC
AAATAGCTAAAGAAAGAGTTCCAGAAATTTTTAAAAAGCGCACTATAACTAGTGTAGGTT
TTCATCCGAGCGACTCTTTTAGAAAATAGTGTATACAAGATGACCATTTAGGCTATTAAA
TAAATTCAAGATTCATGAGAATTTGTCCATGAAAAATATAACTTTAATTTAAAATATTTC
TTAACACGACTAGTCACTTTTAAGTTAATGTCTTTGATATTCCTTCATTAATTAGTCAAT
ATCTAAAACTGTCCGATAATACATTTGATGAATTTATGAATATTGAATGTTGGTTGTTTA
GAATATATCCACATCAGAATAAGGTTAGATTGTTATACAATCATACGTTGATAATTCTGA
GAGTATAAATTCATTGTAACATCAGCTGCACTGGGAAAATTGTAAGCTGTTTAATTAGTG
CCTTATAATATTCTTCGTGATTTCGCAAATTATGAAA
>S1211 >S1211
CAAAATCTATCGTCTGGTGAGAAAGGAACTTAAGCCGAAGGCAGCGTCGTGCTGTTGTAG
GGGATGTGCGCAATACTTGGTCAAGGGTCGAGTCCTCTTTATCTTCTTTGATTAAGGCCT
AATGACCCCATTCGCGATTCCATGCAATTAACCGTCATGCTCTGCTGCCTGAGGGTCCCT
ATCGCCAGGACATTGCCACAAGTATGTTCTTGCGCGAGAGAGCAGCAAGACTTCGCCGTA
GCGGGTCATACCGCCGAGGCATAATATTATTGCGCACGAATAGCCGGTGTTAGTAATTTT
AAATATACCAGTAATAGAAATAAAAATTATAAATATTTAAATATATTTTGAATAGGCGAC
AAATATCTAAATAAAGCGTTCCAGAAATTTTTAAAACGAGCACTATAACTAGTGTAGGTT
TTCATCCGAGCGACTCTTTTAGAAAATAGTGTATACACGATGACAATTTATGCTATTAAA
TAAATTCAAGATTCATGAGAATTTGTCCATTAAAAATATAACTTTAATTTACAATATTTC
TTAACACGACTAGTCACTTTTAAGTTAATGTCTTTGATATTCCTGCATTAAGTAGTCAAT
ATCTAAAAATTTCCGATAATACATTTGATAAATTTATGAATATTGCAGGTTGGTGGTTTA
GACTATATCAACATCCGAATAAGGTTAGATTGTTATACAATCATACGTTTATACTTCTGA
TAGTATAAATTCATTGTAACATAAGCTGCAATGGGCAAATTGTAAGCTGTTTAATTAGTG
CCTTATAATATTCTTCGTGATTTCGCAAATTATGAAA
>S1221 >S1221
CAAAATCTATCGTCTGGTGAGAAAGGAACTTAAGCCGAAGGCAGCGTCGTGCTGTTGTAG
GGGATGTGCGCAATACTTGGTCAAGGGTCGAGTCCTCTTTATCTTCTTTGATTAAGGCCT
AATGACCCCATTCGCGATTCCATGCAATTAACCGTCATGCTCTGCTGCCTGAGGGTCCCT
ATCGCCAGGACATTGCCACAAGTATGTTCTTGCGCGAGAGAGCAGCAAGACTTCGCCGTA
GCGGGTCATACCGCCGAGGCATAATATTATTGCGCACGAATAGCCGGTGGTATTAATTTT
AACTATACCAGTAATAGAAATAAAAATTCTAAATATTTAAATATATTTTGAATAGTCGAC
AAATATCTAAATAAAGCGTTCCAGAAATTTTTAAAAAGAGCCCTATAACTAGTGTAGGTT
TTCATCCGAGCGACTCTTTTAGAAAATAGTGGATACACGCTGACAATTTATGCTATTAAA
TAAATTCAAGATTCATGAGAATTTGTCCCTTAAAAATATAACTTTAATTTAAAATATTTC
TTAACACGACTAGTCACTTTTAAGTTAATGTCTTTGATATTCCTGCATTAATTAGTCAAT
ATCTAAAAATTTCCGATAATACATTTGATGAATTTATGAATATTGCAGGTTGGTGGTTTA
GACTATATCAACATCAGAATAAGGTTAGATTGTTATACAATCATACGTTTATACTTCTGA
TAGTATAAATTCATTGTAACATAAGCTGCAATGGGAAAATTGTAAGCTGTTTAATTAGTG
CCTTATAATATTCTTCGTGATTTCGCAAATTATGAAA
>S2112 >S2112
CAAAATCTATCGTCTGGTGAGAAAGGAACTTAAGCCGAAGGCAGCGTCGTGCTGTTGTAG
GGGATGTGCGCAATACTTGGTCAAGGGTCGAGTCCTCTTTATCTTCTTTGATTAAGGCCT
AATGACCCCATTCGCGATTCCATGCAATTAACCGTCATGCTCTGCTGCCTGAGGGTCCCT
ATCGCCAGGACATTGCCACAAGTATGTTCTTGCGCGAGAGAGCAGCAAGACTTCGCCGTA
GCGGGTCATACCGCCGAGGCATAATATTATTGCGCACGAATAGCCGGTGTTATTAATTTT
AAATATACCAGTAATATAAATAAAAATTATAAATATTTAAATATATTTTGAATAGTAGAC
AAATATCTAAAGAAAGAGTTCCAGAAATTTTTAAAAAGAGCACTATAACTAGTGTAGGTT
TTCATCCGAGCGACTCTTTTAGAAAATAGTGTCTACAAGATGACAATTTATGCTATTAAA
TACATTCAAGATTCATGAGAATTGGTCCATGAAAAATATAACTTTAATTTAAAATATTTC
TTAACACGACTAGTCACTTTTCAGTTAATGTCTTTGATATTCCTTCATTAATTAGTCAAT
ATCTAAAAATTTCCGATAATACATGTGATGAATTTATGAAGATTGAATGTTGGTTGTTTA
GAATATATCAACATCAGAATAAGGTTAGATTGTTATACAATCATACGTTTATAATTCTGA
GAGTATAAAGTCATTGTAACATCAGCTGCAATGGGAAAATTGTAAGCTGTTTAAGTAGTG
CCTTATAATATTCTTCGTGATTTCGCAAATTATGAAA
>S2212 >S2212
CAAAATCTATCGTCTGGTGAGAAAGGAACTTAAGCCGAAGGCAGCGTCGTGCTGTTGTAG
GGGATGTGCGCAATACTTGGTCAAGGGTCGAGTCCTCTTTATCTTCTTTGATTAAGGCCT
AATGACCCCATTCGCGATTCCATGCAATTAACCGTCATGCTCTGCTGCCTGAGGGTCCCT
ATCGCCAGGACATTGCCACAAGTATGTTCTTGCGCGAGAGAGCAGCAAGACTTCGCCGTA
GCGGGTCATACCGCCGAGGCATAATATTATTGCGCACGAATAGCCGGTGTTATTAATTTT
AAATATACCAGTAATATAAATAAAAATTATAAATAGTTACATATATTTTGAATAGTAGAC
AAATATCTAAAGAAAGAGTTCCAGAAATTTTTAAAAAGCGCACTATAACTAGTGTAGGTT
TTCATCCGAGCGACTCTTTTAGAAAATAGTGTATCCAAGATGACCATTTATGCTATTAAA
TAAATTCAAGATTCATGAGAATTTGTCCATGAAAAATATAACTTTAATTTAAAATATTTC
TTAACACGACTAGTCACTTTTAAGTTAATGTCTTTGATATTCCTTCATTAATTCGTCAAT
ATCTAAAAATGTCCGATAATACATTTGATGAATTTATGAATATTGAATGTTGGTTGGTTA
GAATATATCACCATCAGAATAAGGTTAGATTGTTATACAATCATACGTTTATAATTCTGA
GAGTATAAATTCATTGTAACATCAGCTGCACTGGGAAAATTGTAAGCTGTTTAATTAGTG
CCTTATAATATTCTTCGTGATTTCGCAAATTATGAAA
>S1112122 >S1112122
CCAAATCTATCGTCTGGTGAGAAAGGAACTTAAGCCGAAGGCAGCGTCGTGCTGTTGTAG
GGGATGTGCGCAATACTTGGTCAAGGGTCGAGTCCTCTTTATCTTCTTTGATTAAGGCCT
AATGACCCCATTCGCGATTCCATGCAATTAACCGTCATGCTCTGCTGCCTGAGGGTCCCT
ATCGCCAGGACATTGCCACAAGTATGTTCTTGCGCGAGAGAGCAGCAAGACTTCGCCGTA
GCGGGTCATACCGCCGAGGCATAATATTATTGCGCACGAATAGCCGGTGTTATTAATTTT
AAATATACCAGTAATCGAAATAAAAATTATAAATATTTAAATATCTTTTGAATAGTAGAC
ACATATCTAAATAAAGAGTTCCAGAACGTTTTAAAAAGAGCACTATAACTAGTGTAGGTT
TTCATCCGAGCGACTCTTTTAGAAAATAGTGTATACACGATGACAATTTATGCTATTAAA
TAAATTCAAGATTCATGAGAATGTGTCCAGTAAAAATATAACTTTCATTTAAAAGATTTC
TTAACACGACTAGTCACTTTTAAGTTAATGTCTTTGATAGTCCGGCATTAATTAGTCAAT
ATCTCAAAATTTCCGATAATACATTTGATGAATTTATGAATCTTGAAGGGTGGTTGTGTC
GACTATAGCAACATCAGAATACGGTTAGCTGGGTATACAATCATACGTTTATAATTCTGA
TAGTATAAATTCATTGTAACCTAAGCTGCAATGGGAACATTGTAAGCTGTTTAATGAGTG
CCTTATAATATTCTTCGTGCTTTCGCAAATTATGAAA
>S1212211 >S1212211
CAAAATCTATCGTCTGGTGAGAAAGGAACTTAAGCCGAAGGCAGCGTCGTGCTGTTGTAG
GGGATGTGCGCAATACTTGGTCAAGGGTCGAGTCCTCTTTATCTTCTTTGATTAAGGCCT
AATGACCCCATTCGCGATTCCATGCAATTAACCGTCATGCTCTGCTGCCTGAGGGTCCCT
ATCGCCAGGACATTGCCACAAGTATGTTCTTGCGCGAGAGAGCAGCAAGACTTCGCCGTA
GCGGGTCATACCGCCGAGGCATAATATTATTGCGCACGAATAGCCGGTGTTATTAATTTT
AAATATACCAGTAATAGAAATAAAAATTATAAATATTTAAATATATTGTGAATAGTCGAC
AAATCTCTAAATCAAGCGTTCCAGAAATTTTTAAAACGAGCACTATAACTAGTGTAGGTT
TTCATCCGAGCGACTCGTTTAGAAAATAGTGTATACCCGATGACAATGTATGCTATTAAA
TAAATTCAAGATTCATGAGAATTTGTCCATTAAAAATATAACTGTAATTTACAATATTTC
TTAACACGACTAGTCACGTTGAAGTTAATGTCTTTGATATTCCTGCATTAATTAGTCAAT
ATCTAAAAATTTCCGATAATACATTTGATGAATTTATGAATATTGCAGGTTGGTGGTTTA
GCCTATATCAACATCCGAATAAGGTTAGATTGTTATACAATCATACGTGTCTACTTCTGA
TAGTATCCATTCATTGTAACATAAGCTGCAATGGGCAAATTGTAAGCTGTTTAATTAGTG
CCTTATAATATTCTTCGTGATTTCGCAAATTATGAAA
>S2 >S2
CAAAATCTATCGTCTGGTGAGAAAGGAACTTAAGCCGAAGGCAGCGTCGTGCTGTTGTAG
GGGATGTGCGCAATACTTGGTCAAGGGTCGAGTCCTCTTTATCTTCTTTGATTAAGGCCT
AATGACCCCATTCGCGATTCCATGCAATTAACCGTCATGCTCTGCTGCCTGAGGGTCCCT
ATCGCCAGGACATTGCCACAAGTATGTTCTTGCGCGAGAGAGCAGCAAGACTTCGCCGTA
GCGGGTCATACCGCCGAGGCATAATATTATTGCGCACGAATAGCCGGTGTTATTAATTTT
AAATATACCAGTAATATAAATAAAAATTATAAATATTTAAATATATTTTGAATAGTAGAC
AAATATCTAAAGAAAGAGTTCCAGAAATTTTTAAAAAGAGCACTATAACTAGTGTAGGTT
TTCATCCGAGCGACTCTTTTAGAAAATAGTGTATACAAGATGACAATTTATGCTATTAAA
TAAATTCAAGATTCATGAGAATTTGTCCATGAAAAATATAACTTTAATTTAAAATATTTC
TTAACACGACTAGTCACTTTTAAGTTAATGTCTTTGATATTCCTTCATTAATTAGTCAAT
ATCTAAAAATTTCCGATAATACATTTGATGAATTTATGAATATTGAATGTTGGTTGTTTA
GAATATATCAACATCAGAATAAGGTTAGATTGTTATACAATCATACGTTTATAATTCTGA
GAGTATAAATTCATTGTAACATCAGCTGCAATGGGAAAATTGTAAGCTGTTTAATTAGTG
CCTTATAATATTCTTCGTGATTTCGCAAATTATGAAA
>S21 >S21
CAAAATCTATCGTCTGGTGAGAAAGGAACTTAAGCCGAAGGCAGCGTCGTGCTGTTGTAG
GGGATGTGCGCAATACTTGGTCAAGGGTCGAGTCCTCTTTATCTTCTTTGATTAAGGCCT
AATGACCCCATTCGCGATTCCATGCAATTAACCGTCATGCTCTGCTGCCTGAGGGTCCCT
ATCGCCAGGACATTGCCACAAGTATGTTCTTGCGCGAGAGAGCAGCAAGACTTCGCCGTA
GCGGGTCATACCGCCGAGGCATAATATTATTGCGCACGAATAGCCGGTGTTATTAATTTT
AAATATACCAGTAATATAAATAAAAATTATAAATATTTAAATATATTTTGAATAGTAGAC
AAATATCTAAAGAAAGAGTTCCAGAAATTTTTAAAAAGAGCACTATAACTAGTGTAGGTT
TTCATCCGAGCGACTCTTTTAGAAAATAGTGTCTACAAGATGACAATTTATGCTATTAAA
TACATTCAAGATTCATGAGAATTGGTCCATGAAAAATATAACTTTAATTTAAAATATTTC
TTAACACGACTAGTCACTTTTCAGTTAATGTCTTTGATATTCCTTCATTAATTAGTCAAT
ATCTAAAAATTTCCGATAATACATGTGATGAATTTATGAATATTGAATGTTGGTTGTTTA
GAATATATCAACATCAGAATAAGGTTAGATTGTTATACAATCATACGTTTATAATTCTGA
GAGTATAAAGTCATTGTAACATCAGCTGCAATGGGAAAATTGTAAGCTGTTTAAGTAGTG
CCTTATAATATTCTTCGTGATTTCGCAAATTATGAAA
>S2121 >S2121
CAAAATCTATCGTCTGGTGAGAAAGGAACTTAAGCCGAAGGCAGCGTCGTGCTGTTGTAG
GGGATGTGCGCAATACTTGGTCAAGGGTCGAGTCCTCTTTATCTTCTTTGATTAAGGCCT
AATGACCCCATTCGCGATTCCATGCAATTAACCGTCATGCTCTGCTGCCTGAGGGTCCCT
ATCGCCAGGACATTGCCACAAGTATGTTCTTGCGCGAGAGAGCAGCAAGACTTCGCCGTA
GCGGGTCATACCGCCGAGGCATAATATTATTGCGCACGAATAGCCGGTGTTATTAATTTT
AAATATACCAGTAATATAAATAAAAATTATAAATATTTAAATATATTTTGAATAGTAGAC
AAATATCTAAAGAAAGAGTTCCAGAAATTTTTAAAAAGAGCACTATAACTAGTGTAGGTT
TTCATCCGAGCGACTCTTTTAGAAAAGAGTGTCTACAAGATGACAATTTATGCTATTAAA
TACATTCAAGATTCATGAGAATTGGTCCATGCAAAATATAACTTTAATTTAAAATATTTC
TTAACACGACTAGTCACTTTTCAGTTAATGTCTTTGATATTCCTTCATTAATTAGTCAAT
ATCTAAAAATTTCCGATAATACATGTGATGAATTTATGAATATTGAATGTTGGTTGTTTA
GAATATATCAACATCAGAATAAGGTTAGATTGTTATACAATCATACGTTTATAATTCTGA
GAGTATAAAGTCATTGTAACATCAGCTGCAATGGGAAAATTGTAAGCTGTTTAAGTAGTG
CCTTATAATATTCTTCGTGATTTCGCAAATTATGAAA
>S2122 >S2122
CAAAATCTATCGTCTGGTGAGAAAGGAACTTAAGCCGAAGGCAGCGTCGTGCTGTTGTAG
GGGATGTGCGCAATACTTGGTCAAGGGTCGAGTCCTCTTTATCTTCTTTGATTAAGGCCT
AATGACCCCATTCGCGATTCCATGCAATTAACCGTCATGCTCTGCTGCCTGAGGGTCCCT
ATCGCCAGGACATTGCCACAAGTATGTTCTTGCGCGAGAGAGCAGCAAGACTTCGCCGTA
GCGGGTCATACCGCCGAGGCATAATATTATTGCGCACGAATAGCCGGTGTTATTAATTTT
AAATATACCAGTAATATAAATAAAAATTATAAATATTTAAATATATTTTGAATAGTAGAC
AAATATCTAAAGAAAGAGTTCCAGAAATTTTTAAAAAGAGCACTATAACTAGTGTAGGTT
TTCATCCGAGCGACTCTTTTAGAAAATAGTGTCTACAAGATGACAATTTATGCTATTAAA
TACATTCAAGATTCATGAGAATTGGTCCATGAAAAATATAACTTTAATTTAAAATATTTC
TTAACACGACTAGTCACTTTTCAGTTAATGTCTTTGATATTCCTTCATTAATTAGTCAAT
ATCTAAAAATTTCCGATAATACATGTGATGAATTTATGAATATTGAATGTTGGTTGTTTA
GAATATATCAACATCAGAATAAGGTTAGATTGTTATACAATCATACGTTTATAATTCTGA
GAGTATAAAGTCATTGTAACATCAGCTGCAATGGGAAAATTGTAAGCTGTTTAAGTAGTG
CCTTATAATATTCTTCGTGATTTCGCAAATTATGAAA
>S11111 >S11111
CAAAATCTATCGTCTGGTGAGAAAGGAACTTAAGCCGAAGGCAGCGTCGTGCTGTTGTAG
GGGATGTGCGCAATACTTGGTCAAGGGTCGAGTCCTCTTTATCTTCTTTGATTAAGGCCT
AATGACCCCATTCGCGATTCCATGCAATTAACCGTCATGCTCTGCTGCCTGAGGGTCCCT
ATCGCCAGGACATTGCCACAAGTATGTTCTTGCGCGAGAGAGCAGCAAGACTTCGCCGTA
GCGGGTCATACCGCCGAGGCATAATATTATTGCGCACGAATAGCCGGTGTTATTAATGTT
AAATATACCAGTAATAGAAATAAAAATTATAAATATTTAAATAGATTTTGAATAGTAGAC
AAATATCTAAATAAAGAGTTCCAGAACGTTTTAAAAAGAGCACTATAACTAGTGTAGGTT
TTCATCCGAGCGACTCTTTTAGAAAATAGTGTATACACGATGACACTTTATGCTATTAAA
TAAATTCAAGATTCATGAGAATTTGTCCATTAAAAATATAACGTTCATTTAAAAGATTTC
TTAACACGACTAGTCACTTTTAAGTTAATGTCTTTGATAGGCCTGCATTAATTAGTCAAT
ATCTCAAAATTTCCGATAATACATTTGATGAATTTATGAATATTGAAGGTTGGTTGTTTA
GACTATATCAACATCAGAATAAGGTTAGATTGTTATACAATCATACGTTTATAATTCTGA
TAGTATAAATTCATTGTAACATAAGCTGCAATGGGAAAATTGTAAGCTGTTTAATTAGTG
CCTTATAATATTCTTCGTGATTTCGCAAATTATGAAA
>S11112 >S11112
CAAAATCTATCGTCTGGTGAGAAAGGAACTTAAGCCGAAGGCAGCGTCGTGCTGTTGTAG
GGGATGTGCGCAATACTTGGTCAAGGGTCGAGTCCTCTTTATCTTCTTTGATTAAGGCCT
AATGACCCCATTCGCGATTCCATGCAATTAACCGTCATGCTCTGCTGCCTGAGGGTCCCT
ATCGCCAGGACATTGCCACAAGTATGTTCTTGCGCGAGAGAGCAGCAAGACTTCGCCGTA
GCGGGTCATACCGCCGAGGCATAATATTATTGCGCACGAATAGCCGGTGTTATTAATTTT
AAATATACCAGTAATAGAAATAAAAATTATAAATATTTAAATATATTTTGAATAGTAGAC
AAATATCTAAATAAAGAGTTCCAGAACGTTTTAAAAAGAGCACTATAACTAGTGTAGGTT
TTCATCCGAGCGACTCTTTTAGAAAATAGTGTATACACGATGACAATTTATGCTATTAAA
TAAATTCAAGATTCATGAGAATTTGTCCATTAAAAATATAACTTTCATTTAAAAGATTTC
TTAACACGACTAGTCACTTTTAAGTTAATGTCTTTGATAGTCCTGCATTAATTAGTCAAT
ATCTCAAAATTTCCGATAATACATTTGATGAATTTATGAATATTGAAGGTTGGTTGTTTA
GACTATATCAACATCAGAATAAGGTTAGATTGTTATACAATCATACGTTTATAATTCTGA
TAGTATAAATTCATTGTAACATAAGCTGCAATGGGAAAATTGTAAGCTGTTTAATTAGTG
CCTTATAATATTCTTCGTGATTTCGCAAATTATGAAA
>S11122 >S11122
CAAAATCTATCGTCTGGTGAGAAAGGAACTTAAGCCGAAGGCAGCGTCGTGCTGTTGTAG
GGGATGTGCGCAATACTTGGTCAAGGGTCGAGTCCTCTTTATCTTCTTTGATTAAGGCCT
AATGACCCCATTCGCGATTCCATGCAATTAACCGTCATGCTCTGCTGCCTGAGGGTCCCT
ATCGCCAGGACATTGCCACAAGTATGTTCTTGCGCGAGAGAGCAGCAAGACTTCGCCGTA
GCGGGTCATACCGCCGAGGCATAATATTATTGCGCACGAATAGCCGGTGTTATTAATTTT
AAATATACCAGTAATAGAAATAAAAATTATAAATATTTAAATATATTTTGAATAGTAGAC
AAATATCTAAATAAAGAGTTCCAGAACGTTTTAAAAAGAGCACTATAACTAGTGTAGGTT
TTCATCCGAGCGACTCTTTTAGAAAATAGTGTATACACGATGACAATTTATGCTATTAAA
TAAATTCAAGATTCATGAGAATGTGTCCATTAAAAATATAACTTTCATTTAAAAGATTTC
TTAACACGACTAGTCACTTTTAAGTTAATGTCTTTGATAGTCCGGCATTAATTAGTCAAT
ATCTCAAAATTTCCGATAATACATTTGATGAATTTATGAATATTGAAGGTTGGTTGTTTA
GACTATATCAACATCAGAATAAGGTTAGATTGGTATACAATCATACGTTTATAATTCTGA
TAGTATAAATTCATTGTAACATAAGCTGCAATGGGAAAATTGTAAGCTGTTTAATTAGTG
CCTTATAATATTCTTCGTGATTTCGCAAATTATGAAA
>S11212 >S11212
CAAAATCTATCGTCTGGTGAGAAAGGAACTTAAGCCGAAGGCAGCGTCGTGCTGTTGTAG
GGGATGTGCGCAATACTTGGTCAAGGGTCGAGTCCTCTTTATCTTCTTTGATTAAGGCCT
AATGACCCCATTCGCGATTCCATGCAATTAACCGTCATGCTCTGCTGCCTGAGGGTCCCT
ATCGCCAGGACATTGCCACAAGTATGTTCTTGCGCGAGAGAGCAGCAAGACTTCGCCGTA
GCGGGTCATACCGCCGAGGCATAATATTATTGCGCACGAATAGCCGGTGTTATTAATTTT
AAATATACCAGTAATAGAAATAAAAATTATAAATATTTAAATATATTTTGAATAGTAGAC
AAATATCTAAATAAAGAGTTCCAGAACTTTTTAAAAAGAGCACTATAACTAGTGTAGGTT
TTCATCCGAGCGACTCTTTTAGAAAATAGTGTATACACGATGACAATTTATGCTATTAAA
TAAATTCAAGATTCATGAGAATTTGTCCATTAAAAATATAACTTTAATTTAAAATATTTC
TTAACACGACTAGTCACTTTTAAGTTAATGTCTTTGATATTCCTGCATTAATTAGTCAAT
ATCTCAAAATTTCCGATAATACATTTGATGAATTTATGAATATTGAAGGTTGGTTGTTTA
GACTATATCAACATCAGAATAAGGTTAGATTGTTATACAATCATACGTTTATAATTCTGA
TAGTATAAATTCATTGTAACATAAGCTGCAATGGGAAAATTGTAAGCTGTTTAATTAGTG
CCTTATAATATTCTTCGTGATTTCGCAAATTATGAAA
>S12112 >S12112
CAAAATCTATCGTCTGGTGAGAAAGGAACTTAAGCCGAAGGCAGCGTCGTGCTGTTGTAG
GGGATGTGCGCAATACTTGGTCAAGGGTCGAGTCCTCTTTATCTTCTTTGATTAAGGCCT
AATGACCCCATTCGCGATTCCATGCAATTAACCGTCATGCTCTGCTGCCTGAGGGTCCCT
ATCGCCAGGACATTGCCACAAGTATGTTCTTGCGCGAGAGAGCAGCAAGACTTCGCCGTA
GCGGGTCATACCGCCGAGGCATAATATTATTGCGCACGAATAGCCGGTGTTAGTAATTTT
AAATATACCAGTAATAGAAATAAAAATTATAAATATTTAAATATATTTTGAATAGGCGAC
AAATATCTAAATAAAGCGTTCCAGAAATTTTTAAAACGAGCACTATAACTAGTGTAGGTT
TTCATCCGAGCGACTCTTTTAGAAAATAGTGTATACACGATGACAATTTATGCTATTAAA
TAAATTCAAGATTCATGAGAATTTGTCCATTAAAAATATAACTTTAATTTACAATATTTC
TTAACACGACTAGTCACTTTTAAGTTAATGTCTTTGATATTCCTGCATTAAGTAGTCAAT
ATCTAAAAATTTCCGATAATACATTTGATAAATTTATGAATATTGCAGGTTGGTGGTTTA
GACTATATCAACATCCGAATAAGGTTAGATTGTTATACAATCATACGTTTATACTTCTGA
TAGTATAAATTCATTGTAACATAAGCTGCAATGGGCAAATTGTAAGCTGTTTAATTAGTG
CCTTATAATATTCTTCGTGATTTCGCAAATTATGAAA
>S12222 >S12222
CAAAATCTATCGTCTGGTGAGAAAGGAACTTAAGCCGAAGGCAGCGTCGTGCTGTTGTAG
GGGATGTGCGCAATACTTGGTCAAGGGTCGAGTCCTCTTTATCTTCTTTGATTAAGGCCT
AATGACCCCATTCGCGATTCCATGCAATTAACCGTCATGCTCTGCTGCCTGAGGGTCCCT
ATCGCCAGGACATTGCCACAAGTATGTTCTTGCGCGAGAGAGCAGCAAGACTTCGCCGTA
GCGGGTCATACCGCCGAGGCATAATATTATTGCGCACGAATAGCCGGTGTTATTAATTTT
AACTATACCAGTAATAGAAATAAAAATTATACATATTTAAATATATTTTGAATAGTCAAC
AAATATCTAAATAAAGCGTTCCAGAAATTTTTAAAAAGAGCACTATAACTAGTGTAGGTT
TTCATCCGAGCGACTCTTTTAGAAAATAGTGGATACACGATGACAATTTATGCTATTAAA
TAAATTCAAGATTCATGAGAATTTGTCCCTTAAAAATATAACTTTAATTTAAAATATTTC
TTAACACGACTAGTCACTTTTAAGTTAATGTCTTTGATATTCCTGCATTAATTAGTCAAT
ATCTAAAAATTTCCGATAATACATTTGATGAATTTATGAATATTGCAGGTTGGTGGTTTA
GACTATATCAACATCAGAATAAGGTTAGATTGTTATACAATCATACGTTTATACTTCTGA
TAGTATAAATTCATTGTAACATAAGCTGCAATGGGAAAATTGTAAGCTGTTTAATTAGTG
CCTTATAATATTCTTCGTGATTTCGCAAATTATGAAA
>S21111 >S21111
CAAAATCTATCGTCTGGTGAGAAAGGAACTTAAGCCGAAGGCAGCGTCGTGCTGTTGTAG
GGGATGTGCGCAATACTTGGTCAAGGGTCGAGTCCTCTTTATCTTCTTTGATTAAGGCCT
AATGACCCCATTCGCGATTCCATGCAATTAACCGTCATGCTCTGCTGCCTGAGGGTCCCT
ATCGCCAGGACATTGCCACAAGTATGTTCTTGCGCGAGAGAGCAGCAAGACTTCGCCGTA
GCGGGTCATACCGCCGAGGCATAATATTATTGCGCACGAATAGCCGGTGTTATTAATTTT
AAATATACCAGTAATATAAATAAAAATTATAAATATTTAAATATAGGTTGAATAGTAGAC
AAATATCTAAAGAAAGAGTTCCAGAAATTTTTAAAAAGAGCACTATAACTAGTGTAGGTT
TTCATCCGAGCGACTCTTTTAGAAAATAGTGTCTACAAGATGACAATTTATGCGATTAAA
TACATTCAAGATTCATGAGAATTGGTCCATGAAAACTATAACTTTAATTTAAAATATTTC
TTAACACGACTAGTCACTTTTCAGTTAATGTCTTTGATATTCCTTCATTAATTAGTCAAT
ATCTAAAAATTTCCGATAATACATGTGATGAATTTATGAATATTGAATGTTGGTTGTTTA
GAATATATCAACATCAGAATAAGGTTAGATTGTTATACAATCATACGTTTATAATTCTGA
GAGTATAAAGTCATTGTAACATCAGCTGCAATGGGAAAATTGTAAGCTGTTTAAGTAGTG
CCTTATAATATTCTTCGTGATTTCGCAAATTATGAAA
>S21112 >S21112
CAAAATCTATCGTCTGGTGAGAAAGGAACTTAAGCCGAAGGCAGCGTCGTGCTGTTGTAG
GGGATGTGCGCAATACTTGGTCAAGGGTCGAGTCCTCTTTATCTTCTTTGATTAAGGCCT
AATGACCCCATTCGCGATTCCATGCAATTAACCGTCATGCTCTGCTGCCTGAGGGTCCCT
ATCGCCAGGACATTGCCACAAGTATGTTCTTGCGCGAGAGAGCAGCAAGACTTCGCCGTA
GCGGGTCATACCGCCGAGGCATAATATTATTGCGCACGAATAGCCGGTGTTATTAATTTT
AAATATACCAGTAATATAAATAAAAATTATAAATATTTAAATATATTTTGAATAGTAGAC
AAATATCTAAAGAAAGAGTTCCAGAAATTTTTAAAAAGAGCACTATAACTAGTGTAGGTT
TTCATCCGAGCGACTCTTTTAGAAAATAGTGTCTACAAGATGACAATTTATGCTATTAAA
TACATTCAAGATTCATGAGAATTGGTCCATGAAAAATATAACTTTAATTTAAAATATTTC
TTAACACGACTAGTCACTTTTCAGTTAATGTCTTTGATATTCCTTCATTAATTAGTCAAT
ATCTAAAAATTTCCGATAATACATGTGATGAATTTATGAATATTGAATGTTGGTTGTTTA
GAATATATCAACATCAGAATAAGGTTAGATTGTTATACAATCATACGTTTATAATTCTGA
GAGTATAAAGTCATTGTAACATCAGCTGCAATGGGAAAATTGTAAGCTGTTTAAGTAGTG
CCTTATAATATTCTTCGTGATTTCGCAAATTATGAAA
>S21212 >S21212
CAAAATCTATCGTCTGGTGAGAAAGGAACTTAAGCCGAAGGCAGCGTCGTGCTGTTGTAG
GGGATGTGCGCAATACTTGGTCAAGGGTCGAGTCCTCTTTATCTTCTTTGATTAAGGCCT
AATGACCCCATTCGCGATTCCATGCAATTAACCGTCATGCTCTGCTGCCTGAGGGTCCCT
ATCGCCAGGACATTGCCACAAGTATGTTCTTGCGCGAGAGAGCAGCAAGACTTCGCCGTA
GCGGGTCATACCGCCGAGGCATAATATTATTGCGCACGAATAGCCGGTGTTATTAATTTT
AAATATACCAGTAATATAAATAAAAATTATAAATATTTAAATATATTTTGAATAGTAGAC
AAATATCTAAAGAAAGAGTTCCAGAAATTTTTAAAAAGAGCACTATAACTAGTGTAGGTT
TTCATCCGAGCGACTCTTTTAGAAAAGAGTGTCTACAAGATGACAATTTATGCTATTAAA
TACATTCAAGATTCATGAGAATTGGTCCATGCAAAATATAACTTTAATTTAAAATATTTC
TTAACACGACTAGTCACTTTTCAGTTAATGTCTTTGATATTCCTTCATTAATTAGTCAAT
ATCTAAAAATTTCCGATAATACATGTGATGAATTTATGAATATTGAATGTTGGTTGTTTA
GAATATATCAACATCAGAATAAGGTTAGATTGTTATACAATCATACGTTTATAATTCTGA
GAGTATAAAGTCATTGTAACATCAGCTGCAATGGGAAAATTGTAAGCTGTTTAAGTAGTG
CCTTATAATATTCTTCGTGATTTCGCAAATTATGAAA
>S21221 >S21221
CAAAATCTATCGTCTGGTGAGAAAGGAACTTAAGCCGAAGGCAGCGTCGTGCTGTTGTAG
GGGATGTGCGCAATACTTGGTCAAGGGTCGAGTCCTCTTTATCTTCTTTGATTAAGGCCT
AATGACCCCATTCGCGATTCCATGCAATTAACCGTCATGCTCTGCTGCCTGAGGGTCCCT
ATCGCCAGGACATTGCCACAAGTATGTTCTTGCGCGAGAGAGCAGCAAGACTTCGCCGTA
GCGGGTCATACCGCCGAGGCATAATATTATTGCGCACGAATAGCCGGTGTTATTAATTTT
AAATATACCAGTAATATAAATAAAAATTATAAATATTTAAATATATTTTGCATAGTAGAC
AAATATCTAAAGAAAGAGTTCCAGAAATTTTTAAAAAGAGCACTATAACTAGTGTAGGTT
TTCATCCGAGCGACTCTTTTAGAAAATAGTGTCTACAAGATGACAATTTATGCTATTAAA
TACATTCAAGATTCATGAGAATTGGTCCATGAAAAATATAACTTTAATTTAAAATATTTC
TTAACACGACTAGTCACTTTTCAGTTAATGTCTTTGATATTCCTTCATTAATTAGTCAAT
ATCTAAAAATTTCCGATAATACAGGTGATGAATTTATGAATATTGAATGTTGGTTGTTTA
GAATATATCAACATCAGAATAAGGTTAGATTGTTATACAATCATACGTTTATAATTCTGA
GAGTATAAAGTCATTGTAACATCAGCTGCAATGGGAAAATTGTAAGCTGTTTACGTAGTG
CCTTATAATAGTCTTCGTGATTTCGCAAAGTATGAAA
>S21222 >S21222
CAAAATCTATCGTCTGGTGAGAAAGGAACTTAAGCCGAAGGCAGCGTCGTGCTGTTGTAG
GGGATGTGCGCAATACTTGGTCAAGGGTCGAGTCCTCTTTATCTTCTTTGATTAAGGCCT
AATGACCCCATTCGCGATTCCATGCAATTAACCGTCATGCTCTGCTGCCTGAGGGTCCCT
ATCGCCAGGACATTGCCACAAGTATGTTCTTGCGCGAGAGAGCAGCAAGACTTCGCCGTA
GCGGGTCATACCGCCGAGGCATAATATTATTGCGCACGAATAGCCGGTGTTATTAATTTT
AAATATACCAGTAATATAAATAAAAATTATAAATATTTAAATATATTTTGAATAGTAGAC
AAATATCTAAAGAAAGAGTTCCAGAAATTTTTAAAAAGAGCACTATAACTAGTGTAGGTT
TTCATCCGAGCGACTCTTTTAGAAAATAGTGTCTACAAGATGACAATTTATGCTATTAAA
TACATTCAAGATTCATGAGAATTGGTCCATGAAAAATATAACTTTAATTTAAAATATTTC
TTAACACGACTAGTCACTTTTCAGTTAATGTCTTTGATATTCCTTCATTAATTAGTCAAT
ATCTAAAAATTTCCGATAATACATGTGATGAATTTATGAATATTGAATGTTGGTTGTTTA
GAATATATCAACATCAGAATAAGGTTAGATTGTTATACAATCATACGTTTATAATTCTGA
GAGTATAAAGTCATTGTAACATCAGCTGCAATGGGAAAATTGTAAGCTGTTTAAGTAGTG
CCTTATAATATTCTTCGTGATTTCGCAAATTATGAAA
>S22211 >S22211
CAAAATCTATCGTCTGGTGAGAAAGGAACTTAAGCCGAAGGCAGCGTCGTGCTGTTGTAG
GGGATGTGCGCAATACTTGGTCAAGGGTCGAGTCCTCTTTATCTTCTTTGATTAAGGCCT
AATGACCCCATTCGCGATTCCATGCAATTAACCGTCATGCTCTGCTGCCTGAGGGTCCCT
ATCGCCAGGACATTGCCACAAGTATGTTCTTGCGCGAGAGAGCAGCAAGACTTCGCCGTA
GCGGGTCATACCGCCGAGGCATAATATTATTGCGCACGAATAGCCGGTGTTATTACTTTT
AAATATACCAGTAATATAAATAAAAATTATAAAGATTTACATATATTTTGAATAGTAGAC
AAATAGCTAAAGAAAGAGTTCCAGAAATTTTTAAAAAGCGCACTATAACTAGTGTAGGTT
TTCATCCGAGCGACTCTTTTAGAAAATAGTGTATACAAGATGACCATTTAGGCTATTAAA
TAAATTCAAGATGCATGAGCATTTGTCCATGAAAAATATAACTTTAATTTAAAATATTTC
TTAACACGACTAGTCACTTTTAAGTTAATGGCTTTGATATTCCTTCATTAATTAGTCAAT
ATCTAAAACTGTCCGATAATACATTTGATGAATTTATGAATATTGAATGTTGGTTGTTTA
GAATATATCCACATCAGAATAAGGTTAGATTGTTATACAATCATACGTTGATCATTCTGA
GAGTATAAATTCATGGTAACATCAGCGGCACTGGGAAAATTGTAAGCTGTTTAATTCGTG
CCTTATAATATTCTTCGTGATTTCGCAAATTATGACA
>S22222 >S22222
CAAAATCTATCGTCTGGTGAGAAAGGAACTTAAGCCGAAGGCAGCGTCGTGCTGTTGTAG
GGGATGTGCGCAATACTTGGTCAAGGGTCGAGTCCTCTTTATCTTCTTTGATTAAGGCCT
AATGACCCCATTCGCGATTCCATGCAATTAACCGTCATGCTCTGCTGCCTGAGGGTCCCT
ATCGCCAGGACATTGCCACAAGTATGTTCTTGCGCGAGAGAGCAGCAAGACTTCGCCGTA
GCGGGTCATACCGCCGAGGCATAATATTATTGCGCACGAATAGCCGGTGTTATTAATTTT
AAATATACCAGTAATATAAATAACAATTATAAAGATTTACATATATTTTGAATAGTAGAC
AAATAGCTAAAGAAAGAGTTCCAGAAATTTTTAAAAAGCGCACTATAACTAGTGTAGGTT
TTCATCCGAGCGACTCTTTTAGAAAATAGTGTATACAAGATGACCATTTAGGCTATTAAA
TAAATTCAAGATTCATGAGAATTTGTCCATGAAAAATATAACTTTAATTTAAAATATTTC
TTAACACGACTAGTCACTTTTAAGTTAATGTCTTTGATATTCCTTCATTAATTAGTCAAT
ATCTAAAACTGTCCGATAATACATTTGATGAATTTATGAATATTGAATGTTGGTTGTTTA
GAATATATCCACATCAGAATAAGGTTAGATTGTTATACAATCATACGTTGATAATTCTGA
GAGTATAAATTCATTGTAACATCAGCTGCACTGGGAAAATTGTAAGCTGTTTAATTAGTG
CCTTATAAGATTCTTCGTGATTTCGCAAATTATGAAA
>S1111122 >S1111122
CAAAATCTATCGTCTGGTGAGAAAGGAACTTAAGCCGAAGGCAGCGTCGTGCTGTTGTAG
GGGATGTGCGCAATACTTGGTCAAGGGTCGAGTCCTCTTTATCTTCTTTGATTAAGGCCT
AATGACCCCATTCGCGATTCCATGCAATTAACCGTCATGCTCTGCTGCCTGAGGGTCCCT
ATCGCCAGGACATTGCCACAAGTATGTTCTTGCGCGAGAGAGCAGCAAGACTTCGCCGTA
GCGGGTCATACCGCCGAGGCATAATATTATTGCGCACGAATAGCCGGTGTTATTAATGTT
AAATATACCAGTAATAGAAATAAAAATTATAAATATTTAAATAGATTTTGAATAGTAGAC
AAATATCTAAATAAAGAGTTCCAGAACGTTTTAAAAAGAGCACTATAACTAGTGTAGGTT
TTCATCCGAGCGACTCTTTTAGAAAATAGTGTATACACGATGACACTTTATGCTATTAAA
TAAATTCAAGATTCATGAGAATTTGTCCATTAAAAATATAACGTTCATTTAAAAGATTTC
TTAACACGACTAGTCACTTTTAAGTTAATGTCTTTGATAGGCCTGCATTAATTAGTCAAT
ATCTCAAAATTTCCGATAATACATTTGATGAATTTATGAATATTGAAGGTTGGTTGTTTA
GACTATATCAACATCAGAATAAGGTTAGATTGTTATACAATCATACGTTTATAATTCTGA
TAGTATAAATTCATTGTAACATAAGCTGCAATGGGAAAATTGTAAGCTGTTTAATTAGTG
CCTTATAATATTCTTCGTGATTTCGCAAATTATGAAA
>S1112222 >S1112222
CAAAATCTATCGTCTGGTGAGAAAGGAACTTAAGCCGAAGGCAGCGTCGTGCTGTTGTAG
GGGATGTGCGCAATACTTGGTCAAGGGTCGAGTCCTCTTTATCTTCTTTGATTAAGGCCT
AATGACCCCATTCGCGATTCCATGCAATTAACCGTCATGCTCTGCTGCCTGAGGGTCCCT
ATCGCCAGGACATTGCCACAAGTATGTTCTTGCGCGAGAGAGCAGCAAGACTTCGCCGTA
GCGGGTCATACCGCCGAGGCATAATATTATTGCGCACGAATAGCCGGTGTTATTAATTTT
AAATATACCAGTAATAGAAATAAAAATTATAAATATTTAAATATATTTTGAATAGTAGAC
AAATATCTACATAAAGAGTTCCAGAACGTTTTAAAAAGAGCACTATAACTAGTGTAGGTT
TTCATCCGAGCGACTCTTTTAGAAAATAGTGTATACACGATGACAATTTATGCTATTAAA
TAAATTCAAGATTCATGAGAATGTGTCCATTAAAAATATAACTTTCATTTAAAAGATTTC
TTAACACGACTAGTCACTTTTAAGTTAATGTCTTTGATAGTCCGGCATTAATTAGTCAAT
ATCTCAAAATTTCCGATCATACATTTGATGAATGTATGAATATTGAAGGTTGGTTGTTTA
GACTATATCAACATCAGAATAAGGTTAGATTGGTATACAATCATACGTTTATAATTCTGA
TAGTATAAATTCATTGTAACATAAGCTGCAATGGGAAAATTGTAAGCTGTTTAATTAGTG
CCTTATACTATTCTTCGTGATTTCGCACATTATGAAA
>S1122111 >S1122111
CAAAATCTATCGTCTGGTGAGAAAGGAACTTAAGCCGAAGGCAGCGTCGTGCTGTTGTAG
GGGATGTGCGCAATACTTGGTCAAGGGTCGAGTCCTCTTTATCTTCTTTGATTAAGGCCT
AATGACCCCATTCGCGATTCCATGCAATTAACCGTCATGCTCTGCTGCCTGAGGGTCCCT
ATCGCCAGGACATTGCCACAAGTATGTTCTTGCGCGAGAGAGCAGCAAGACTTCGCCGTA
GCGGGTCATACCGCCGAGGCATAATATTATTGCGCACGAATAGCCGGTGTTATTAATTTT
AAATATACCAGGAATAGAAATAAAAATTATAAATATTTAAATATATTTTGAATAGTAGAC
AAAGATCTAAATAAAGAGTTCCAGAACTTTTTACAAAGAGCACTATAACTAGTGTCGGTT
TTCATCCGAGCGACTCTGTTAGAAAATAGTGTATACACGATGCCAATTTATGCTATTAAA
GAAAGTCAAGATTCATGCGAAGTTGTCCATTAAAAATATAACTTTAATTTAAAATATTTC
TTACCACGACTAGTCACTTTTAAGTTAAGGTCTTTGAGCTTCCTGCAGTAATTAGTCACT
ATCTCAAAATTTCCGATAATACATTTGATGAATTTATGAATATTGAAGGTTGGTTGTTTA
GACTATATCAACAGCAGAATCAGGTTAGATTGTTATACAATCAGACGTTTATAATTCTGA
TAGTATAACTTCATTGTAACATAAGCTGCAATGGGACAATTGTAAGCTGTTTAATTAGTG
CCTTCTAATATTCTTCGTGATTTCGCAAATGATGAAA
>S1211111 >S1211111
CAAAATCTATCGTCTGGTGAGAAAGGAACTTAAGCCGAAGGCAGCGTCGTGCTGTTGTAG
GGGATGTGCGCAATACTTGGTCAAGGGTCGAGTCCTCTTTATCTTCTTTGATTAAGGCCT
AATGACCCCATTCGCGATTCCATGCAATTAACCGTCATGCTCTGCTGCCTGAGGGTCCCT
ATCGCCAGGACATTGCCACAAGTATGTTCTTGCGCGAGAGAGCAGCAAGACTTCGCCGTA
GCGGGTCATACCGCCGAGGCATAATATTATTGCGCACGAATAGCCGGTGTTAGTAATTTT
AAATATACCAGTAATAGAAATAAAAATTATAACTATTTAAATATATTTTGAATAGGCGAC
AAATATCTAAATAAAGCGTTCCAGAAATTTTTAAAACGAGCACTATAACTAGTGTAGGTT
TTCATCCGAGCGACTCTTTTAGAAAATAGTGTATACACGATGACAATTTATGCTATTAAA
TAAATTCAAGATTCATGAGAATTTGTCCATTAAAAATATAACTTTAATTTACAATATTTC
TTAACACGACTAGTCACTGTTAAGTTAATGTCTTTGATATTCCTGCATTAAGTAGTCAAT
ATCTAAAAATTGCCGATAATACATTTGATAAATTTATGAATATTGCAGGTTGGTGGTTTA
GACTATCTCAACATCCGAATAAGGGTAGATTGTTATACAATCATACGTTTATACTTCTGA
TAGTATAAATTCATTGGAACATAAGCTGCAAGGGGCAACTTGGAAGCTGTTTAATTAGTG
CCTTATAATATTCTTCGTGATGTCGCAAATTATGAAA
>S1211112 >S1211112
CAAAATCTATCGTCTGGTGAGAAAGGAACTTAAGCCGAAGGCAGCGTCGTGCTGTTGTAG
GGGATGTGCGCAATACTTGGTCAAGGGTCGAGTCCTCTTTATCTTCTTTGATTAAGGCCT
AATGACCCCATTCGCGATTCCATGCAATTAACCGTCATGCTCTGCTGCCTGAGGGTCCCT
ATCGCCAGGACATTGCCACAAGTATGTTCTTGCGCGAGAGAGCAGCAAGACTTCGCCGTA
GCGGGTCATACCGCCGAGGCATAATATTATTGCGCACGAATAGCCGGTGTTAGTAATTTT
AAATATACCAGTAAGAGAAATAAAAATTATAACTATTTAAATATATTTTGAATAGGCGAC
AAATATCTAAATAAAGCGTTCCAGAAATTTTTAAAACGAGCACTATAACTAGTGTAGGTT
TTCATCCGAGCGACTCTTTTAGAAAATAGTGTATACACGATGACAATTTATGCTATTAAA
TAAATTCAAGATTCATGAGAATTTGTCCATTAAAAATATAACTTTAATTTACAATATTTC
TTAACACGACTAGTCACTTTTAAGTTAATGTCTTTGATATTCCTGCATTAAGTAGTCAAT
ATCTAAAAATTGCCGATAATACATTTGATAAATTTATGAATATTGCAGGTTGGTGGTTTA
GACTATCTCAACATCCGAATAAGGGTAGATTGTTATACAATCATACGTTTATACTTCTGA
TAGTATAAATTCATTGGAACATAAGCTGCAATGGGCAACTTGTAAGCTGTTTAATTAGTG
CCTTATAATATTCTTCGTGATGTCGCAAATTATGAAA
>S1212111 >S1212111
CAAAATCTATCGTCTGGTGAGAAAGGAACTTAAGCCGAAGGCAGCGTCGTGCTGTTGTAG
GGGATGTGCGCAATACTTGGTCAAGGGTCGAGTCCTCTTTATCTTCTTTGATTAAGGCCT
AATGACCCCATTCGCGATTCCATGCAATTAACCGTCATGCTCTGCTGCCTGAGGGTCCCT
ATCGCCAGGACATTGCCACAAGTATGTTCTTGCGCGAGAGAGCAGCAAGACTTCGCCGTA
GCGGGTCATACCGCCGAGGCATAATATTATTGCGCACGAATAGCCGGTGTTATTAATTTT
AAATATACCAGTAATAGAAATAAAAATTATAAATATTTAAATATATTTTGAATAGTCGAC
AAATATCTAAATCAAGCGTTCCAGAAATTTTTAAAACGAGCACTATAACTAGTGTAGGTT
TTCATCCGAGCGACTCTTTTAGAAACTAGTGTATACCCGATGACAATTTATGCTATTAAA
TAAATTCAAGATTCATGAGAATTTGTCCATTACAAATATAACTGTAATTTACAATATTTC
TTAACACGACTAGTCACGTTGAAGTTAATGTCTTGGATATTCCTGCATTAATTAGTCAAT
ATCTAAAAATTTCCGATAATACATTTGATGAATTTATGAATATTGCAGGTTGGTGGTTTA
GACTATATCAACATCCGAATAAGGTTAGATTGTTATCCAATCATACGTGTATACTTCTGA
TAGTATCAATTCATTGTACCATAAGCTGCAATGGGCAAATTGTAAGCTGGTTAATTAGTG
CCTTATAATATTCTGCGTGATTTCGCAAATTAGGCAA
>S1212112 >S1212112
CAAAATCTATCGTCTGGTGAGAAAGGAACTTAAGCCGAAGGCAGCGTCGTGCTGTTGTAG
GGGATGTGCGCAATACTTGGTCAAGGGTCGAGTCCTCTTTATCTTCTTTGATTAAGGCCT
AATGACCCCATTCGCGATTCCATGCAATTAACCGTCATGCTCTGCTGCCTGAGGGTCCCT
ATCGCCAGGACATTGCCACAAGTATGTTCTTGCGCGAGAGAGCAGCAAGACTTCGCCGTA
GCGGGTCATACCGCCGAGGCATAATATTATTGCGCACGAATAGCCGGTGTTATTAATTTT
AAATATACCAGTAATAGAAATAAAAATTATAAATATTTAAAGATATTTTGAATAGTCGAC
AAATATCTAAATCAAGCGTTCCAGAAATTTTTAAACCGAGCACTATAACTAGTGTAGGTT
TTCATCCGAGCGACTCTTTTAGAAAATAGTGTATACCCGATGACAATTTATGCTATTAAA
TAAATTCAAGATTCATGAGAATTTGTCCATTAAAAATATAACTGTAATTTACAATATTTC
TTAACACGACTAGTCACGTTGAAGTTAATGTCTTGGATATTCCTGCATTAATTAGTCAAT
ATCTAAAAATTTCCGATAATACATTTGATGAATTTATGAATATTGCAGGTTGGTGGTTTA
GACTATATCAACATCCGAATAAGGTTAGATTGTTATACAAGCATACGTGTATACTTCTGA
TAGTATCAATTCATTGTAACATAAGCTGCAATGGGCAAATTGTAAGCTGTTTAATTAGTG
CCTTATAATATTCTGCGTGATTTCGCAAATTATGAAA
>S1212121 >S1212121
CAAAATCTATCGTCTGGTGAGAAAGGAACTTAAGCCGAAGGCAGCGTCGTGCTGTTGTAG
GGGATGTGCGCAATACTTGGTCAAGGGTCGAGTCCTCTTTATCTTCTTTGATTAAGGCCT
AATGACCCCATTCGCGATTCCATGCAATTAACCGTCATGCTCTGCTGCCTGAGGGTCCCT
ATCGCCAGGACATTGCCACAAGTATGTTCTTGCGCGAGAGAGCAGCAAGACTTCGCCGTA
GCGGGTCATACCGCCGAGGCATAATATTATTGCGCACGAATAGCCGGTGTTATTAATTGT
AAATATACCAGTAATAGAAATAAAAATTATAAATATTTAAATATATTTTGAATAGTCGAC
AAATATCTAAATCAAGCGTTCCAGAAATTTTTAAAACGAGCACTATAACTAGTGTAGGTT
TTCATCCGAGCGACTCTTTTAGAAAATAGTGTAGACCCGATGACAATTTATGCTATTAAA
TAAATGCAAGATTCATGAGACTTTGTCCATTAAAAATATAACTGTAATTTACAATATTTC
TTAACACGACTCGTCACGTTGAAGTTCATGTCTTTGATATTCCTGCATTAATTAGTCAAT
ATCTAAAAATTTCCGATAATACATTTGATGAATTTATGAATATGGCAGGTTGGTGGTTTA
GACTATATCAACATCCGAATAAGGTTAGATTGTTAGACAATCATACGTGTATACTTCTGA
TAGTATCAATTCATTGTAACATAAGCTGCAATGGGCAAATTGTAAGCTGTTTAATTAGTG
CCTTATAATATTCTTCGTGATTTCGCAAATTATGAAA
>S1212122 >S1212122
CAAAATCTATCGTCTGGTGAGAAAGGAACTTAAGCCGAAGGCAGCGTCGTGCTGTTGTAG
GGGATGTGCGCAATACTTGGTCAAGGGTCGAGTCCTCTTTATCTTCTTTGATTAAGGCCT
AATGACCCCATTCGCGATTCCATGCAATTAACCGTCATGCTCTGCTGCCTGAGGGTCCCT
ATCGCCAGGACATTGCCACAAGTATGTTCTTGCGCGAGAGAGCAGCAAGACTTCGCCGTA
GCGGGTCATACCGCCGAGGCATAATATTATTGCGCACGAATAGCCGGTGTTATTAATTTT
AAATATACCAGTAATAGAAATAAAAATTATAAATATTTAAATATATTTTGAATAGTCGAC
AAATATCTAAATCAAGCGTTCCAGAAATTTTTAAAACGAGCACTATAACTAGTGTAGGTT
TTCATCCGAGCGACTCTTTTAGAAAATAGTGTATACCCGATGACAATTTATGCTATTAAA
TAAATTCAAGATTCATGAGAATTTGTCCATTAAAAATATAACTGTAATTTACAATATTTC
TTAACACGACTAGTCACGTTGAAGTTAATGTCTTTGATATTCCTGCATTAATTAGTCAAT
ATCTAAAAATTTCCGCTAATACATTTGATGAATTTATGAATATTGCAGGTTGGTGGTTTA
GACTATATCAACATCCGAATAAGGTTAGATTGTTATACAATCATACGTGTATACTTCGGA
TAGTATCAATTCATTGTAACATAAGCTGCAATGGGCAAATTGTAAGCTGTTTAATTAGTG
CCTTATAATATTCTTCGTGATTTCGCAAATTATGAAA
>S1212221 >S1212221
CAAAATCTATCGTCTGGTGAGAAAGGAACTTAAGCCGAAGGCAGCGTCGTGCTGTTGTAG
GGGATGTGCGCAATACTTGGTCAAGGGTCGAGTCCTCTTTATCTTCTTTGATTAAGGCCT
AATGACCCCATTCGCGATTCCATGCAATTAACCGTCATGCTCTGCTGCCTGAGGGTCCCT
ATCGCCAGGACATTGCCACAAGTATGTTCTTGCGCGAGAGAGCAGCAAGACTTCGCCGTA
GCGGGTCATACCGCCGAGGCATAATATTATTGCGCACGAATAGCCGGTGTTATTAATTTT
AAATATACCAGTAATAGAAATAAAAATTATAAATATTTAAATATATTTTGAATAGTCGAC
AAATATCTAAATCAAGCGTTCCAGAAATTTTTAACACGAGCACTATAACTAGTGTAGGTT
TTCATCCGAGCGACTCTTTTAGAAAATAGTGTATACCCGATGACAATTTATGCTATTAAA
TAAATTCAAGATTCATGAGAATTTGTCCATTAAAAATATAACTGTAATTTACAATATTTC
TTAACACGACTAGTCACGTTGAAGTTAATGTCTTTGATATTCCTGCATTAATTAGTCAAT
CTCTAAAAATTTCCGATAATACATTTGATGAATTTATGAATATTGCAGGTTGGTGGTTTA
GACTATATCAACATCCGAATAAGGTTAGATTGTTATACAATCCTACGTGTATACTTCTGA
TAGTATCAATTCATTGTAACATAAGCTGCAATGGGCAAATTGTAAGCTGTTTAATTAGTG
CCTTATAATATTCTTCGTGATTTCGCAAATTATGAAA
>S1212222 >S1212222
CAAAATCTATCGTCTGGTGAGAAAGGAACTTAAGCCGAAGGCAGCGTCGTGCTGTTGTAG
GGGATGTGCGCAATACTTGGTCAAGGGTCGAGTCCTCTTTATCTTCTTTGATTAAGGCCT
AATGACCCCATTCGCGATTCCATGCAATTAACCGTCATGCTCTGCTGCCTGAGGGTCCCT
ATCGCCAGGACATTGCCACAAGTATGTTCTTGCGCGAGAGAGCAGCAAGACTTCGCCGTA
GCGGGTCATACCGCCGAGGCATAATATTATTGCGCACGAATAGCCGGTGTTATTAATTTT
AAATATACCAGTAATAGAAATAAAAATTATAAATATTTAAATATATTTTGAATAGTCGAC
AAATATCTAAATCAAGCGTTCCAGAAATTTTTAAAACGAGCACTATAACTAGTGTAGGTT
TTCATCCGAGCGACTCTTTTAGAAAATAGTGTATACCCGATGACAATTTATGCTATTAAA
TAAATTCAAGATTCATGAGAATTTGTCCATTAAAAATATAACTGTAATTTACAATATTTC
TTAACACGACTAGTCACGTTGAAGTTAATGTCTTTGATATTCCTGCATTAATTAGTCAAT
ATCTAAAAATTTCCGATAATACATTTGATGAATTTATGAATATTGCAGGTTGGTGGTTTA
GACTATATCAACATCCGAATAAGGTTAGATTGTTATACAATCATACGTGTATACTTCTGA
TAGTATCAATTCATTGTAACATAAGCTGCAATGGGCAAATTGTAAGCTGTTTAATTAGTG
CCTTATAATATTCTTCGTGATTTCGCAAATTATGAAA
>S1221111 >S1221111
CAAAATCTATCGTCTGGTGAGAAAGGAACTTAAGCCGAAGGCAGCGTCGTGCTGTTGTAG
GGGATGTGCGCAATACTTGGTCAAGGGTCGAGTCCTCTTTATCTTCTTTGATTAAGGCCT
AATGACCCCATTCGCGATTCCATGCAATTAACCGTCATGCTCTGCTGCCTGAGGGTCCCT
ATCGCCAGGACATTGCCACAAGTATGTTCTTGCGCGAGAGAGCAGCAAGACTTCGCCGTA
GCGGGTCATACCGCCGAGGCATAATATTATTGCGCACGAATAGCCGGTGGTATTAATTTT
AACTATACCAGTAATAGAAATAAAAATTCTAAATATTGAAATATATTTTGACTAGTCGAC
AAATATCTAAATAACGCGTTCCAGAAATTTTTAAAAAGAGCCCTATAACTAGTGTAGGTT
GTCCGCCGAGCGACGCTTTTAGAAAATAGTGGATACACGCTGACAATTTATGCTAGTAAA
TAAATTCAAGATTCATGAGAATTTGTCCCTTAAAAATATAACTTTAATTTAACCTATTTC
TTAACACGACTAGTCACTTTTAAGTTAATGTCTTTGCTATTCCTGCATTAATGAGTCAAG
ATCTACAAATTTCCGATAATACATTTGATGAATTTATGAATATTGCAGGTTGGTGGTTGA
GACTATATCAACATCAGAATAAGGTTAGATTGTTATACAATCATACGTTTATACTTCTGA
TAGTATAAATTCATTGTAACATAAGCTGCAATGGGAAAATTGTAAGCTGTTTAATTAGTG
CCTTATAATATTCTTCGTGATTTCGCAACTTATGAAA
>S1221112 >S1221112
CAAAATCTATCGTCTGGTGAGAAAGGAACTTAAGCCGAAGGCAGCGTCGTGCTGTTGTAG
GGGATGTGCGCAATACTTGGTCAAGGGTCGAGTCCTCTTTATCTTCTTTGATTAAGGCCT
AATGACCCCATTCGCGATTCCATGCAATTAACCGTCATGCTCTGCTGCCTGAGGGTCCCT
ATCGCCAGGACATTGCCACAAGTATGTTCTTGCGCGAGAGAGCAGCAAGACTTCGCCGTA
GCGGGTCATACCGCCGAGGCATAATATTATTGCGCACGAATAGCCGGTGGTATTAATTTT
AACTATACCAGTAATAGAAATAAAAATTCTAAATATTGAAATATATTTTGACTAGTCGAC
AAATATCGAAATAAAGCGTTCCAGAAATTTTTAAAAAGAGCCCTATAACTAGTGTAGGTT
GTCCGCCGAGCGACGCTTTTAGCAAATAGTGGATACACGCTGACAATTTATGCTAGTAAA
TAAATTCAAGATTCATGAGAATTTGTCCCTTAAAAATATAACTTTAATTTAACCTATTTC
TTAACACGACTAGTCACTTTTAAGTTAATGTCTTTGCTATTCCTGCATTAATGAGTCAAT
ATCGAAAAATTTCCGATAATACATTTGATGAATTTATGAATATTGCAGGTTGGTGGTTTA
GACTATATCAACATCAGAATAAGGTTAGATTGTTATACAATCATACGTTTATACTTCTGA
TAGTATAAATTCATTGTAACATAAGCTGCAATGGGAAAATTGTAAGCTGTTGAATTAGTG
CCTTATAATATTCTTCGTGATTTCGCAAATTATGAAA
>S1221121 >S1221121
CAAAATCTATCGTCTGGTGAGAAAGGAACTTAAGCCGAAGGCAGCGTCGTGCTGTTGTAG
GGGATGTGCGCAATACTTGGTCAAGGGTCGAGTCCTCTTTATCTTCTTTGATTAAGGCCT
AATGACCCCATTCGCGATTCCATGCAATTAACCGTCATGCTCTGCTGCCTGAGGGTCCCT
ATCGCCAGGACATTGCCACAAGTATGTTCTTGCGCGAGAGAGCAGCAAGACTTCGCCGTA
GCGGGTCATACCGCCGAGGCATAATATTATTGCGCACGAATAGCCGGTGGTATTCATTTT
AACTATACCAGTAATAGAAATAAAAATTCTAAATATTGAAATATATTTTGACTAGTCGAC
AAATATCTAAATAAAGCGTTCCAGAAATTTTTAAAAAGAGCCCTATAACTAGTGTAGGTT
TTCCTCCGAGCGACTCTTTTAGAAAATAGTGGATACACGCTGACAATTTATGCTATTAAA
TCAATTCAAGATTCATGAGAATTTGTCCCTTAAAAATATAACTTTAATTTAAACTATTTC
TTAACACGACTAGTCACTTTTAAGTTAATGTCTTTGCTATTCCTGCATTAATGAGTCAAT
ATCTAAAAATTTCCGAGAATACATTTGATGAATTTATGAATATTGCAGGTTGGTGGTTTA
GACTATATCAACATCAGAATAAGGTTAGATTGTTATACAATCATACGTTTATACTTCTGA
TAGTATAAATTCATTGTAACATAAGCTGCAATGGGAAAATTGTAAGCGGTTTAATTAGTG
CCTTATAATATTCTTCGTGATTTCGCAAATTATGAAA
>S1221122 >S1221122
CAAAATCTATCGTCTGGTGAGAAAGGAACTTAAGCCGAAGGCAGCGTCGTGCTGTTGTAG
GGGATGTGCGCAATACTTGGTCAAGGGTCGAGTCCTCTTTATCTTCTTTGATTAAGGCCT
AATGACCCCATTCGCGATTCCATGCAATTAACCGTCATGCTCTGCTGCCTGAGGGTCCCT
ATCGCCAGGACATTGCCACAAGTATGTTCTTGCGCGAGAGAGCAGCAAGACTTCGCCGTA
GCGGGTCATACCGCCGAGGCATAATATTATTGCGCACGAATAGCCGGTGGTATTCATTTT
AACTATACCAGTAATAGAAATAAAAATTCTAAATATTGAAATATATTTTGACTAGTCGAC
AAATATCTAAATAAAGCGTTCCAGAAATTTTTAAAAAGAGCCCTATAACTAGTGTAGGTT
TTCCTCCGAGCGACTCTTTTAGAAAATAGTGGATACACGCTGACAATTTATGCTATTAAA
TAAATTCAAGATTCATGAGAATTTGTCCCTTAAAAATATAACTTTAATTTAAACTATTTC
TTAACACGACTAGTCACTTTTAAGTTAATGTCTTTGCTATTCCTGCATTAATGAGTCAAT
ATCTAAAAATTTCCGAGAATACATTTGATGAATTTATGAATATTGCAGGTTGGTGGTTTA
GACTATATCAACATCAGAATAAGGTTAGATTGTTATACAATCATACGTTTATACTTCTGA
TAGTATAAATTCATTGTAACATAAGCTGCAATGGGAAAATTGTAAGCGGTTTAATTAGTG
CCTTATAATATTCTTCGTGATTTCGCAAATTATGAAA
>S1221211 >S1221211
CAAAATCTATCGTCTGGTGAGAAAGGAACTTAAGCCGAAGGCAGCGTCGTGCTGTTGTAG
GGGATGTGCGCAATACTTGGTCAAGGGTCGAGTCCTCTTTATCTTCTTTGATTAAGGCCT
AATGACCCCATTCGCGATTCCATGCAATTAACCGTCATGCTCTGCTGCCTGAGGGTCCCT
ATCGCCAGGACATTGCCACAAGTATGTTCTTGCGCGAGAGAGCAGCAAGACTTCGCCGTA
GCGGGTCATACCGCCGAGGCATAATATTATTGCGCACGAATAGCCGGTGGTATTAATTTT
AACTATACCAGTAATAGAAATAAAAATTCTAAATATTTAAATATATTTTGAAGAGTCGAC
AAATATCTAAATAAAGCGTTCCAGAAATTTGTCAAAAGAGCCCTATAACTAGTGGAGGTT
TTCATCCGAGCGACTCTTTTAGAAAATCGTGGATACACGCTGACAATTTATGCTATTAAA
TAAATTCAAGATTCATGAGAATTTGTCCCTTAAAAATATAACTTTAATTTAAAATATGTC
TTAACACGACTAGTCCCTTTTAAGTTAATGTCTTTGATATTCCTGCATTAATTAGTCAAT
ATCTAAAAATTTCCGATAATCCATTTGATGAATTTATGAATATTGCAGGTGGGTGGTTTA
GACGATATCAACATCAGAATAAGGTTAGATTGTTATACAATCATACGTTTAGACTTCTGA
TAGTATAAATTCATTGTAACATAAGCTGCAATGGGAAAATTGTAAGCTGTTTCATTAGTG
CCTTATAATATTCTTCGGGATTTCGCAAATTATGAAA
>S1221221 >S1221221
CAAACTCTATCGTCTGGTGAGAAAGGAACTTAAGCCGAAGGCAGCGTCGTGCTGTTGTAG
GGGATGTGCGCAATACTTGGTCAAGGGTCGAGTCCTCTTTATCTTCTTTGATTAAGGCCT
AATGACCCCATTCGCGATTCCATGCAATTAACCGTCATGCTCTGCTGCCTGAGGGTCCCT
ATCGCCAGGACATTGCCACAAGTATGTTCTTGCGCGAGAGAGCAGCAAGACTTCGCCGTA
GCGGGTCATACCGCCGAGGCATAATATTATTGCGCACGAATAGCCGGTGGTATTAATTTT
AACTATACCAGTAATAGAAATAAAAATTCTAAATATTTAAATATATTTTGAATAGTCGAC
AAATATCTAAATAAAGCGTTCCAGAAATTTTTAAAAAGAGCCCTATAACTAGTGTAGGTT
TTCATCCGAGCGACTCTTGTAGAAAATAGTGGATACACGCTGACAATTTATGCTATTAAC
TAAATTCAAGATTCCTGAGAATTTGTCCCTTAAAAAGATAACTTTAATTTAAAATATTTC
TTCACACGACTAGTCACTTTTAAGTTAATGTCGTTGATATTCCTGCATTAATTAGTCAAT
ATCTAACAATTTCCGATAATACATTTGATGAATTTATGAATATTGCAGGTTGGTGGTTTA
GACTATATCAACATCAGAATAAGGTTAGATTGTTATACAATCATCCGTTTATACTTCTGA
TAGGAGAAATTCATTGTAACATAAGCTGCAATGGGAAAATTGTAAGCTGTTTAATTAGTG
CCTTATAATATTCTTCGTGATTTCGCAAATTATGAAA
>S1221222 >S1221222
CAAAATCTATCGTCTGGTGAGAAAGGAACTTAAGCCGAAGGCAGCGTCGTGCTGTTGTAG
GGGATGTGCGCAATACTTGGTCAAGGGTCGAGTCCTCTTTATCTTCTTTGATTAAGGCCT
AATGACCCCATTCGCGATTCCATGCAATTAACCGTCATGCTCTGCTGCCTGAGGGTCCCT
ATCGCCAGGACATTGCCACAAGTATGTTCTTGCGCGAGAGAGCAGCAAGACTTCGCCGTA
GCGGGTCATACCGCCGAGGCATAATATTATTGCGCACGAATAGCCGGTGGTATTAATTTT
AACTATACCAGTAATAGAAATAAAAATTCTAAATATTTAAATATATTTTGAATAGTCGAC
AAATATCTAAATAAAGCGTTCCAGAAATTTTTAAAAAGAGCCCTATAACTAGTGTAGGTT
TTCATCCGAGCGACTCTTTTAGAAAATAGTGGATACACGCTGACAATTTATGCTATTAAC
TAAATTCAAGATTCATGAGAATTTGTCCCTTAAAAATATAACTTTAATTTAAAATATTTC
TTCACACGACTAGTCACTTTTAAGTTAATGTCGTTGATATTCCTGCATTAATTAGTCAAT
ATCTAACAATTTCCGATAATACATTTGATGAATTTATGAATATTGCAGGTTGGTGGTTTA
GACTATATCAACATCAGAATAAGGTTAGATTGTTATACAATCATACGTTTATACTTCTGA
TAGTAGAAATTCATTGTAACATAAGCTGCAATGGGAAAATTGTAAGCTGTTTAATTAGTG
CCTTATAATATTCTTCGTGATTTCGCAAATTATGAAA
>S1222111 >S1222111
CAAAATCTATCGTCTGGTGAGAAAGGAACTTAAGCCGAAGGCAGCGTCGTGCTGTTGTAG
GGGATGTGCGCAATACTTGGTCAAGGGTCGAGTCCTCTTTATCTTCTTTGATTAAGGCCT
AATGACCCCATTCGCGATTCCATGCAATTAACCGTCATGCTCTGCTGCCTGAGGGTCCCT
ATCGCCAGGACATTGCCACAAGTATGTTCTTGCGCGAGAGAGCAGCAAGACTTCGCCGTA
GCGGGTCATACCGCCGAGGCATAATATTATTGCGCACGAATAGCCGGTGTGATTAATTTT
AACTATACCAGTAATAGAAATAAAAATTATACATATTTAAATATATTTTGAATAGTCACC
AAATATCTAAATAAAGCGTTCCAGAAATTTTTAAAAAGAGCACTATAACTAGGGTAGGTT
TTCATCCGAGCGACTCTTTTAGAAAATAGTGGATACACGATGACAATTTATGCTCTTAAA
TAAATTCAAGATTCAGGAGAATTTGGCCCTTAAAAATCTAACTTTAATTTAAAATATTTC
TTAACACGCCTAGTCACTTTTAAGTTAATGTCTTTGATATTCCTGCATTAATTAGTCAAT
ATCTAAAAATTTCCGATAATACCTTTGCTGAATTTATGAATATTGCCGGTTGGTGGTTTA
GACTATATCAACATCAGAATAAGGTTAGATTGTGATACAATCATACGTTTATACTTCTGA
TAGTATAAATTCATTGTAACATAAGCTGCAATGGGAAAATTGTAAGCTGTTTAATTAGTG
CCTTATAATCTTCTTCGTGATTTCGCAAATTATGAAA
>S1222112 >S1222112
CAAAATCTATCGTCTGGTGAGAAAGGAACTTAAGCCGAAGGCAGCGTCGTGCTGTTGTAG
GGGATGTGCGCAATACTTGGTCAAGGGTCGAGTCCTCTTTATCTTCTTTGATTAAGGCCT
AATGACCCCATTCGCGATTCCATGCAATTAACCGTCATGCTCTGCTGCCTGAGGGTCCCT
ATCGCCAGGACATTGCCACAAGTATGTTCTTGCGCGAGAGAGCAGCAAGACTTCGCCGTA
GCGGGTCATACCGCCGAGGCATAATATTATTGCGCACGAATAGCCGGTGTTATTAATTTG
AACTATACCAGTAATAGAAATAAAAATTATACATATTTAAATATATTTTGAATAGTCACC
AAATATCTAAATAAAGCGTTCCAGAAATTTTTAAAAAGAGCACTATAACTCGTGTAGGTT
TTCATCCGAGCGACTCTTTTAGAAAATAGTGGATACACGATGACAATTTATGCTCTTAAA
TAAATTCAAGATTCAGGAGAATTTGTCCCTTAAAAATCTAACTTTAATTTAAAATATTTC
TTAACACGCCTAGTCACTTTTAAGTTAATGTCTTTGATATTCCTGCATTAATTAGTCAAT
ATCTAAAAATTTCCGATAATACCTTTGCTGAATTTATGAATATTGCCGGTTGGTGGTTTA
GACTATATCAACATCAGAATAAGGTTAGATTGTGATACAATCATACGTTTATACTTCTGA
TAGTATAAATTCATTGTAACATAAGCTGCAATGGGAAAATTGTAAGCTGTTTAATTAGTG
CCTTATAATCTTCTTCGTGATTTCGCAAATTATGAAA
>S1222122 >S1222122
CAAAATCTATCGTCTGGTGAGAAAGGAACTTAAGCCGAAGGCAGCGTCGTGCTGTTGTAG
GGGATGTGCGCAATACTTGGTCAAGGGTCGAGTCCTCTTTATCTTCTTTGATTAAGGCCT
AATGACCCCATTCGCGATTCCATGCAATTAACCGTCATGCTCTGCTGCCTGAGGGTCCCT
ATCGCCAGGACATTGCCACAAGTATGTTCTTGCGCGAGAGAGCAGCAAGACTTCGCCGTA
GCGGGTCATACCGCCGAGGCATAATATTATTGCGCACGAATAGCCGGTGTTATTAATTTT
AACTATACCAGTAATAGAAATAAAAATGATACATATTTAAATATATTTTGAATAGTCACC
AAATATCTAAATAAAGCGTTCCAGAAATTTTTAAAAAGAGCACTATAACTAGTGTAGGTT
TTCATCCGAGCGACTCTTTTAGAAAATAGTGGATACACGATGACAATTTATGCTCTTAAA
TAAATTCAAGAGTCATGAGAATTTGTCCCTTAAAAATATAACTTTAATTTAAAATATTTC
TTAACACGCCTAGTCACTTTTAAGTTAATGTCTTTGATATTCCTGCCTTAATTAGTCAAT
ATCTAAAAATTTCCGATAATACATTTGAGGAATTTATGAATATTGCCGGTTGGTGGTTTA
GACTATATCAACATCAGAATAAGGTTAGATTGTGATACAATCATACGTTTATACTTCTGA
TAGTATAAATTCAGTGTAACATAAGCTGCAATGGGAAAATGGTAAGCTGTTTAATTAGTG
CCTTATAATCTTCTTCGTGATTTCGCAAATTATGAAA
>S1222211 >S1222211
CAAAAGCTATCGTCTGGTGAGAAAGGAACTTAAGCCGAAGGCAGCGTCGTGCTGTTGTAG
GGGATGTGCGCAATACTTGGTCAAGGGTCGAGTCCTCTTTATCTTCTTTGATTAAGGCCT
AATGACCCCATTCGCGATTCCATGCAATTAACCGTCATGCTCTGCTGCCTGAGGGTCCCT
ATCGCCAGGACATTGCCACAAGTATGTTCTTGCGCGAGAGAGCAGCAAGACTTCGCCGTA
GCGGGTCATACCGCCGAGGCATAATATTATTGCGCACGAATAGCCGGTGTTATTAATTTT
AACTATACCAGTACTAGAAATAAAAATTATACATATTTAAATATATTTTGAATAGTCAAC
AAATATCTAAATAAAGCGTTCCAGAAATTTTTAAAAAGAGCACTATAACTAGTGTAGGTT
TTCATCCGAGCGACTCTTTTAGAAAATAGTGGATACACGATGACAATTTATGCTATTAAA
TAAATTCAAGATTCATGAGAATTTGTCCCTTAAAAATATAACTTTAATTTAAAATATTTC
TTAACACGACTAGTCACTTTTAAGTTAATGTCTTTGATATTCCTGCATTAATTAGTCAAT
ATCTAAAAATTTCCGATAATACATTTGATGAATTTATGAATATTGCAGGTTGGTGGTTTA
GACTATATCAACATCAGAAGAAGGTGAGATTGTTATACAATCATACGTTTATACTTCTGA
TAGTATAAATTCATTGTAACATAAGCTGCAATGGGAAAATTGTAAGCTGTTTAATTAGTG
CCTTATAATATTCTTCGTGATTGCGCAAATTATGAAA
>S1222212 >S1222212
CAAAAGCTATCGTCTGGTGAGAAAGGAACTTAAGCCGAAGGCAGCGTCGTGCTGTTGTAG
GGGATGTGCGCAATACTTGGTCAAGGGTCGAGTCCTCTTTATCTTCTTTGATTAAGGCCT
AATGACCCCATTCGCGATTCCATGCAATTAACCGTCATGCTCTGCTGCCTGAGGGTCCCT
ATCGCCAGGACATTGCCACAAGTATGTTCTTGCGCGAGAGAGCAGCAAGACTTCGCCGTA
GCGGGTCATACCGCCGAGGCATAATATTATTGCGCACGAATAGCCGGTGTTATTAATTTT
AACTATACCAGTCCTAGAAATAAAACTTATACATATTTAAATATATTTTGAATAGTCAAC
AAATATCTAAATAAAGCGTTCCAGAAATTTTTAAAAAGAGCACTATAACTAGTGTAGGTT
TTCATCCGAGCGACTCTTTTAGAAAATAGGGGATACACGATGACAATTTATGCTATTAAA
TAAATTCAAGATTCATGAGAATTTGTCCCTTAAAAATATAACTTTAATTTAAAATATTTC
TTAACACGACTAGTCACTTTTAAGTTAATGTCTTTGATATTCCTGCATTAATTAGTCAAT
ATCTAAACATTTCCGATAATACATTTGATGAATTTATGAATATTGCAGGTTGGTGGTTTA
GACTCTATCAACATCAGAAGAAGGTGAGATTGTTATACACTCATACGTTTATACTTCTGA
TAGTATAAATTCATTGTAACATAAGCTGCAATGGGAAAATTGTACGCTGTTTAATTAGTG
CCTTATAATATTCTTCGTGATTGCGCAAATTATGAAA
>S1222221 >S1222221
CAAAATCTATCGTCTGGTGAGAAAGGAACTTAAGCCGAAGGCAGCGTCGTGCTGTTGTAG
GGGATGTGCGCAATACTTGGTCAAGGGTCGAGTCCTCTTTATCTTCTTTGATTAAGGCCT
AATGACCCCATTCGCGATTCCATGCAATTAACCGTCATGCTCTGCTGCCTGAGGGTCCCT
ATCGCCAGGACATTGCCACAAGTATGTTCTTGCGCGAGAGAGCAGCAAGACTTCGCCGTA
GCGGGTCATACCGCCGAGGCATAATATTATGGCGCACGAATAGCCGGTGTTATTAATTTT
AACTATACCAGTAATAGAAATAAAAATTATACATATTTAAATATATTTTGAATAGTCAAC
AAATATCTAAATAAAGCGTTCCAGAAATTTTTAAAAAGAGCACGATAACTAGTGTAGGTT
TTCATCCGAGCGACTCTTTTAGAAAATAGTGGATACACGATGACAAGTTATGCTATTAAA
TAAATTCAAGATTCATGAGAATTTGTCCCTTAAAAATATCACTTTAATTTAAAATATTTC
GTAACACGACTAGTCACTTTTAAGTTAATGTCTTTGATATTCCTGCATTAATTAGTCAAT
ATCTAAAAATTTCCGATAATACATTTGATGAATTTATGAATATTGCAGGTTGGTGGTTTA
GACTAGATCAACATCAGAATAAGGTTAGATTGTTATACAATCATACGTTTATACTTCTGA
TAGTATAAATTCATTGTAACATAAGCTGCAATGGGAAAATTGTAAGCTGTTTAATTAGTG
CCTTATAATATTCTTCGTGATTTCGCAAATTATGAAA
>S2111122 >S2111122
CAAAATCTATCGTCTGGTGAGAAAGGAACTTAAGCCGAAGGCAGCGTCGTGCTGTTGTAG
GGGATGTGCGCAATACTTGGTCAAGGGTCGAGTCCTCTTTATCTTCTTTGATTAAGGCCT
AATGACCCCATTCGCGATTCCATGCAATTAACCGTCATGCTCTGCTGCCTGAGGGTCCCT
ATCGCCAGGACATTGCCACAAGTATGTTCTTGCGCGAGAGAGCAGCAAGACTTCGCCGTA
GCGGGTCATACCGCCGAGGCATAATATTATTGCGCACGAATAGCCGGTGTTATTAATTTT
AAATATACCAGTAATATAAATAAAAATTATAAATATTTAAATATAGGTTGAATAGTAGAC
AAATATCTAAAGAAAGAGTTCCAGAAATTTTTAAAAAGAGCACTATAACTAGTGTAGGTT
TTCATCCGAGCGACTCTTTTAGACAATAGTGTCTACAAGATGACAATTTCTGCGATTAAA
TACATTCAAGATTCATGAGAATTGGTCCATGAAAACTATAACTTTAATGTAAAATATTTC
TTAACACGACTAGTCACTTTTCAGTGAATGTCTTTGATATTCCTTCATTAATTAGGCAAT
ATCTAAAAATTTCCGATAAGACATGTGATGAATTTATGAATATTGAATGTTGGTTGTTTA
GAATATATCAACATCAGAATAAGGTTAGATTGTTATACAATCATACGTTTATAATTCTGA
GAGTATAAAGTCATTGTAACATCAGCTGCAATGGGAAAATTGTAAGCTGTTTAAGTAGTG
CCTTATCATATTCTTCGTGATTTCGCAAATTATGAAA
>S2211111 >S2211111
CACAATCTATCGTCTGGTGAGAAAGGAACTTAAGCCGAAGGCAGCGTCGTGCTGTTGTAG
GGGATGTGCGCAATACTTGGTCAAGGGTCGAGTCCTCTTTATCTTCTTTGATTAAGGCCT
AATGACCCCATTCGCGATTCCATGCAATTAACCGTCATGCTCTGCTGCCTGAGGGTCCCT
ATCGCCAGGACATTGCCACAAGTATGTTCTTGCGCGAGAGAGCAGCAAGACTTCGCCGTA
GCGGGTCATACCGCCGAGGCATCATATTATTGCGCACGAATAGCCGGTGTTATTAATTTT
AAATATACCAGTAATATAAATAAACATTATAAATCGTTACATATATTTTGAATAGTAGAC
AAATATCTAAAGAAAGAGGTCCAGAAATTTTTAAAAAGCGCACTATAACTAGTGTAGGTT
TTCATCCGAGCGACTCTTTTAGAAAATAGTGTATCCAAGATGACCATTTATGCTATTCAA
TAAATTCAAGATTCATGAGAATTTGTCCATGAAAAATATAACTTTACTTTCAAATCTTGC
TTAACACGACTAGTCACTTGTACGTTAATGTCTTTGATATTCCTTCATTAATTCGTCAAT
ATCTAAAAATGTCCGATAATACATTTGATGCAGTTATGAATATTGAATGTTGGTTGGTTA
GAATATATCACCATCAGAATAAGGTTAGATTGTTCTACAATCATACGTTTATAAGTCTGA
GAGTCTAAATTCATTGTAACATCAGCTGCCCTGGGAAAATTGTAAGCTGTTTAATTAGTG
CCTTAGAATATTCTTCGTGATTTCGCCAATTATGAAA
>S2212122 >S2212122
CAAAATCTATCGTCTGGTGAGAAAGGAACTTAAGCCGAAGGCAGCGTCGTGCTGTTGTAG
GGGATGTGCGCAATACTTGGTCAAGGGTCGAGTCCTCTTTATCTTCTTTGATTAAGGCCT
AATGACCCCATTCGCGATTCCATGCAATTAACCGTCATGCTCTGCTGCCTGAGGGTCCCT
ATCGCCAGGACATTGCCACAAGTATGTTCTTGCGCGAGAGAGCAGCAAGACTTCGCCGTA
GCGGGTCATACCGCCGAGGCATAATATTATTGCGCACGAATAGCCGGTGTTCTTAATTTT
AAATATACCAGTAATATAAATAAAAATTATAAATAGGTCCATATATTTTGAATAGTAGAC
AACTATCTAAAGAAAGAGTTCCAGAAATTTTTAAAAAGCGCACTATAACTAGTGTAGGTT
TTCATCCGAGCGACTCTTTTAGAAAATAGTGTATCCAAGATGACCATTTATGCTATTACA
TAAATTCAAGATTCATGAGAATTTGTCCATGAAAAATATACCTTTAATTTAAAATATTTC
TTAACACGACTAATCACTTTTAAGTTAATGTCTTTGATATTCCTTCATTAATTCGTCAAT
ATCTAAAAATGTCCGATAATACATTTGATGAATTTATGAATATTGAATGTTGGTTGGTTA
GAATATATCACCATCAGAATAAGGTTCGATTGTTATACAATCATACGGTTATAATTCTGA
GAGTATAAATTCATTGTAACATCAGCTGCACTGGGAAAATTGTAAGCTGTTTAATTAGTG
CCTTATAATATTCTTCGTGATTTCGCAAATTATGAAA
>NC000913 >NC000913
CAAAATCTATCGTCTGGTGAGAAAGGAACTTAAGCCGAAGGCAGCGTCGTGCTGTTGTAG
GGGATGTGCGCAATACTTGGTCAAGGGTCGAGTCCTCTTTATCTTCTTTGATTAAGGCCT
AATGACCCCATTCGCGATTCCATGCAATTAACCGTCATGCTCTGCTGCCTGAGGGTCCCT
ATCGCCAGGACATTTCCACAAGTATGTTCTTGCGCGAGAGAGCAGCAAGACTTCGCCGTA
GCGGGTCATACCGCCGAGGCATAATATTATTGCGCACGAATAGAATTTGTTATTAATTTT
GGAGGCGGTATTAATATAGGTAAAAATTATAAATATTTAAGTGTATTTTTAATCATAGAA
AAATATATGAATAAATAGTTAAGTATATCCTTAAAAAAAAAAATATAAAAATTATATATT
TCTATAACGAGAGTTATTTTACAAAATATTTTATATAATAAAATAATTTATTCTATCAAA
TAAATTAAGTATTTATTATAATTTTTACATTAACGATATAAATTTAACTTAAAATATTTA
TGAACAAGAAGAGTCAATTTTAAGTTAATTTATTTTATATTAATTAATTTGTTATTCCAT
AGATAAAAATTTCCTATAATAAATTTTATGAATTGATGAATATTTAATGTTTTTTTTTTA
CAATATATCAAAATCAAGCTAATTTTAGATTGTTATACAATAATACGTTTATAATTCTTA
TATTATAAATTAATTGTGACATAAGCTATAATTTTAAAATTTTTAGCTTTCTAATTAGTG
ACTTATAATATCTTTCTTTACTTCTCAAATTATTAAG
>NC012759 >NC012759
TAAAATTCGAACGTCAACAGAGCCTAGCTACGTTTTAGGAATGCTACTACATGACCACGA
TAATCTAAGATGGCGTCAAACTGGAAAATCGTCTTGTCCCGCTCCTCACATACGGAATGC
GTGAGTTTTTCCGATAGCGATGCATGCGAGGTTTCTGGAGCGCATCAAGCTGAATCTGTC
GCTATTGCAGTGCCTTTGTGGCAGCTCCTCCATAAAGAGATATGAACCAGGGGTATTACG
ATATCCGGCGTTCTACGTAAGCAGGCCCGCTATATTTTGGCGAAATTTTTTATTAATTTT
GGATGCGGTATTAATATAAATAAAAATTATAAATATTTAAATATATTTTTAATAGTAGAA
AAATATATAAATAAATATTTAAATATATTTTTAAAAAGAGAAATATAAATAGTGTATGTT
TTCATAACGAGAGTTATTTTACAAAATATTTTATATAATATAACAATTTATTTTATCAAA
TAATTTAAGTATTCATTATAATTTTTAAATTAAAGATATAAATTTAACTCAAAATATTTA
TGAATAAAAAGAGATAATTTTAAATTAATTTATTTTATATTAATTAATTTGTTATTTCAT
AGATAAAAATTTTTTATAATAAATTTTATGAATTGATATATATTGAATATTTTCTTTTTA
CAATATATTAAAATTAAGATAATGTTAAATTTTTATATAATAATAAATTTATAATATTTA
TATTATAAATGAGTTATGATATAATGTACAATTTTAAAATTTTTAATTTTTTAATTAATA
ATCTATAATATTCTTTGTTACTTTTTAAATTATTAAG
>S111111 >S111111
CAAAATCTATCGTCTGGTGAGAAAGGAACTTAAGCCGAAGGCAGCGTCGTGCTGTTGTAG
GGGATGTGCGCAATACTTGGTCAAGGGTCGAGTCCTCTTTATCTTCTTTGATTAAGGCCT
AATGACCCCATTCGCGATTCCATGCAATTAACCGTCATGCTCTGCTGCCTGAGGGTCCCT
ATCGCCAGGACATTGCCACAAGTATGTTCTTGCGCGAGAGAGCAGCAAGACTTCGCCGTA
GCGGGTCATACCGCCGAGGCATAATATTATTGCGCACGAATAGCCGGTGTTATTAATGTT
AAATATACCAGTAATAGAAATAAAAATTATAAATATTTAAATAGATTTTGAATAGTAGAC
AAATATCTAAATAAAGAGTTCCAGAACGTTTTAAAAAGAGCACTATAACTAGTGTAGGTT
TTCATCCGAGCGACTCTTTTAGAAAATAGTGTATACACGATGACACTTTATGCTATTAAA
TAAATTCAAGATTCATGAGAATTTGTCCATTAAAAATATAACGTTCATTTAAAAGATTTC
TTAACACGACTAGTCACTTTTAAGTTAATGTCTTTGATAGGCCTGCATTAATTAGTCAAT
ATCTCAAAATTTCCGATAATACATTTGATGAATTTATGAATATTGAAGGTTGGTTGTTTA
GACTATATCAACATCAGAATAAGGTTAGATTGTTATACAATCATACGTTTATAATTCTGA
TAGTATAAATTCATTGTAACATAAGCTGCAATGGGAAAATTGTAAGCTGTTTAATTAGTG
CCTTATAATATTCTTCGTGATTTCGCAAATTATGAAA
>S111112 >S111112
CAAAATCTATCGTCTGGTGAGAAAGGAACTTAAGCCGAAGGCAGCGTCGTGCTGTTGTAG
GGGATGTGCGCAATACTTGGTCAAGGGTCGAGTCCTCTTTATCTTCTTTGATTAAGGCCT
AATGACCCCATTCGCGATTCCATGCAATTAACCGTCATGCTCTGCTGCCTGAGGGTCCCT
ATCGCCAGGACATTGCCACAAGTATGTTCTTGCGCGAGAGAGCAGCAAGACTTCGCCGTA
GCGGGTCATACCGCCGAGGCATAATATTATTGCGCACGAATAGCCGGTGTTATTAATGTT
AAATATACCAGTAATAGAAATAAAAATTATAAATATTTAAATAGATTTTGAATAGTAGAC
AAATATCTAAATAAAGAGTTCCAGAACGTTTTAAAAAGAGCACTATAACTAGTGTAGGTT
TTCATCCGAGCGACTCTTTTAGAAAATAGTGTATACACGATGACACTTTATGCTATTAAA
TAAATTCAAGATTCATGAGAATTTGTCCATTAAAAATATAACGTTCATTTAAAAGATTTC
TTAACACGACTAGTCACTTTTAAGTTAATGTCTTTGATAGGCCTGCATTAATTAGTCAAT
ATCTCAAAATTTCCGATAATACATTTGATGAATTTATGAATATTGAAGGTTGGTTGTTTA
GACTATATCAACATCAGAATAAGGTTAGATTGTTATACAATCATACGTTTATAATTCTGA
TAGTATAAATTCATTGTAACATAAGCTGCAATGGGAAAATTGTAAGCTGTTTAATTAGTG
CCTTATAATATTCTTCGTGATTTCGCAAATTATGAAA
>S111121 >S111121
CAAAATCTATCGTCTGGTGAGAAAGGAACTTAAGCCGAAGGCAGCGTCGTGCTGTTGTAG
GGGATGTGCGCAATACTTGGTCAAGGGTCGAGTCCTCTTTATCTTCTTTGATTAAGGCCT
AATGACCCCATTCGCGATTCCATGCAATTAACCGTCATGCTCTGCTGCCTGAGGGTCCCT
ATCGCCAGGACATTGCCACAAGTATGTTCTTGCGCGAGAGAGCAGCAAGACTTCGCCGTA
GCGGGTCATACCGCCGAGGCATAATATTATTGCGCACGAATAGCCGGTGTTATTAATTTT
AAATATACCAGTAATAGAAATAAAAATTATAAATATTTAAATATATTTTGAATAGTAGAC
AAATATCTAAATAAAGAGTTCCAGAACGTTTTAAAAAGAGCACTATAACTAGTGTAGGTT
TTCATCCGAGCGACTCTTTTAGAAAATAGTGTATACACGATGACAATTTATGCTATTAAA
TAAATTCAAGATTCATGAGAATTTGTCCATTAAAAATATAACTTTCATTTAAAAGATTTC
TTAACACGACTAGTCACTTTTAAGTTAATGTCTTTGATAGTCCTGCATTAATTAGTCAAT
ATCTCAAAATTTCCGATAATACATTTGATGAATTTATGAATATTGAAGGTTGGTTGTTTA
GACTATATCAACATCAGAATAAGGTTAGATTGTTATACAATCATACGTTTATAATTCTGA
TAGTATAAATTCATTGTAACATAAGCTGCAATGGGAAAATTGTAAGCTGTTTAATTAGTG
CCTTATAATATTCTTCGTGATTTCGCAAATTATGAAA
>S111122 >S111122
CAAAATCTATCGTCTGGTGAGAAAGGAACTTAAGCCGAAGGCAGCGTCGTGCTGTTGTAG
GGGATGTGCGCAATACTTGGTCAAGGGTCGAGTCCTCTTTATCTTCTTTGATTAAGGCCT
AATGACCCCATTCGCGATTCCATGCAATTAACCGTCATGCTCTGCTGCCTGAGGGTCCCT
ATCGCCAGGACATTGCCACAAGTATGTTCTTGCGCGAGAGAGCAGCAAGACTTCGCCGTA
GCGGGTCATACCGCCGAGGCATAATATTATTGCGCACGAATAGCCGGTGTTATTAATTTT
AAATATACCAGTAATAGAAATAAAAATTATAAATATTTAAATATATTTTGAATAGTAGAC
AAATATCTAAATAAAGAGTTCCAGAACGTTTTAAAAAGAGCACTATAACTAGTGTAGGTT
TTCATCCGAGCGACTCTTTTAGAAAATAGTGTATACACGATGACAATTTATGCTATTAAA
TAAATTCAAGATTCATGAGAATTTGTCCATTAAAAATATAACTTTCATTTAAAAGATTTC
TTAACACGACTAGTCACTTTTAAGTTAATGTCTTTGATAGTCCTGCATTAATTAGTCAAT
ATCTCAAAATTTCCGATAATACATTTGATGAATTTATGAATATTGAAGGTTGGTTGTTTA
GACTATATCAACATCAGAATAAGGTTAGATTGTTATACAATCATACGTTTATAATTCTGA
TAGTATAAATTCATTGTAACATAAGCTGCAATGGGAAAATTGTAAGCTGTTTAATTAGTG
CCTTATAATATTCTTCGTGATTTCGCAAATTATGAAA
>S111211 >S111211
CAAAATCTATCGTCTGGTGAGAAAGGAACTTAAGCCGAAGGCAGCGTCGTGCTGTTGTAG
GGGATGTGCGCAATACTTGGTCAAGGGTCGAGTCCTCTTTATCTTCTTTGATTAAGGCCT
AATGACCCCATTCGCGATTCCATGCAATTAACCGTCATGCTCTGCTGCCTGAGGGTCCCT
ATCGCCAGGACATTGCCACAAGTATGTTCTTGCGCGAGAGAGCAGCAAGACTTCGCCGTA
GCGGGTCATACCGCCGAGGCATAATATTATTGCGCACGAATAGCCGGTGTTATTAATTTT
AAATATACCAGTAATAGAAATAAAAATTATAAATATTTAAATATATTTTGAATAGTAGAC
AAATATCTAAATAAAGAGTTCCAGAACGTTTTAAAAAGAGCACTATAACTAGTGTAGGTT
TTCATCCGAGCGACTCTTTTAGAAAATAGTGTATACACGATGACAATTTATGCTATTAAA
TAAATTCAAGATTCATGAGAATGTGTCCATTAAAAATATAACTTTCATTTAAAAGATTTC
TTAACACGACTAGTCACTTTTAAGTTAATGTCTTTGATAGTCCGGCATTAATTAGTCAAT
ATCTCAAAATTTCCGATAATACATTTGATGAATTTATGAATATTGAAGGTTGGTTGTTTA
GACTATATCAACATCAGAATAAGGTTAGATTGGTATACAATCATACGTTTATAATTCTGA
TAGTATAAATTCATTGTAACATAAGCTGCAATGGGAAAATTGTAAGCTGTTTAATTAGTG
CCTTATAATATTCTTCGTGATTTCGCAAATTATGAAA
>S111221 >S111221
CAAAATCTATCGTCTGGTGAGAAAGGAACTTAAGCCGAAGGCAGCGTCGTGCTGTTGTAG
GGGATGTGCGCAATACTTGGTCAAGGGTCGAGTCCTCTTTATCTTCTTTGATTAAGGCCT
AATGACCCCATTCGCGATTCCATGCAATTAACCGTCATGCTCTGCTGCCTGAGGGTCCCT
ATCGCCAGGACATTGCCACAAGTATGTTCTTGCGCGAGAGAGCAGCAAGACTTCGCCGTA
GCGGGTCATACCGCCGAGGCATAATATTATTGCGCACGAATAGCCGGTGTTATTAATTTT
AAATATACCAGTAATAGAAATAAAAATTATAAATATTTAAATATATTTTGAATAGTAGAC
AAATATCTAAATAAAGAGTTCCAGAACGTTTTAAAAAGAGCACTATAACTAGTGTAGGTT
TTCATCCGAGCGACTCTTTTAGAAAATAGTGTATACACGATGACAATTTATGCTATTAAA
TAAATTCAAGATTCATGAGAATGTGTCCATTAAAAATATAACTTTCATTTAAAAGATTTC
TTAACACGACTAGTCACTTTTAAGTTAATGTCTTTGATAGTCCGGCATTAATTAGTCAAT
ATCTCAAAATTTCCGATAATACATTTGATGAATTTATGAATATTGAAGGTTGGTTGTTTA
GACTATATCAACATCAGAATAAGGTTAGATTGGTATACAATCATACGTTTATAATTCTGA
TAGTATAAATTCATTGTAACATAAGCTGCAATGGGAAAATTGTAAGCTGTTTAATTAGTG
CCTTATAATATTCTTCGTGATTTCGCAAATTATGAAA
>S112112 >S112112
CAACATCTATCGTCTGGTGAGAAAGGAACTTAAGCCGAAGGCAGCGTCGTGCTGTTGTAG
GGGATGTGCGCAATACTTGGTCAAGGGTCGAGTCCTCTTTATCTTCTTTGATTAAGGCCT
AATGACCCCATTCGCGATTCCATGCAATTAACCGTCATGCTCTGCTGCCTGAGGGTCCCT
ATCGCCAGGACATTGCCACAAGTATGTTCTTGCGCGAGAGAGCAGCAAGACTTCGCCGTA
GCGGGTCATACCGCCGAGGCATAATATTATTGCGCACGAATAGCCGGTGTTATTAAGTTT
AAATATACCAGTAATAGAAATAAAAATTATAAATATTTAAATATATTTTGAATAGTAGAC
CAATATCTAAATAAAGAGTTCCAGAACTTTTTAAAAAGAGCACTAGACCTAGTGTAGGTG
TTCATCCGAGCGACTCTTTTCGAAAATAGTGTATACACGATGACAATTTATGCTATTAAA
TAAATTCAAGATTCATGAGAATTTGTCCATTAAAAATATAACTTTAATTTAAAATATTTC
TTAACACGACTAGTCACTTTTAAGGTAATGTCTTTGATATTCCTGCATTAATTAGTCAAT
ATCTCAAAATTTCCGATAATACATTTGATGACTTTCTGAATATTGAAGGTTGGTTGTTTA
GACTATATCAACATCAGAATAAGGTTAGATTGTTATACAATCATACGTTTATAATTCTGA
TAGTATAAATTCATTGTAACATAAGCTGCAATGGGAAAATTGTAAGCTGTTTAATTAGTG
CCTTATAATATTCTTCGTGATTTCGCAAATTATGAAA
>S112212 >S112212
CAAAATCTATCGTCTGGTGAGAAAGGAACTTAAGCCGAAGGCAGCGTCGTGCTGTTGTAG
GGGATGTGCGCAATACTTGGTCAAGGGTCGAGTCCTCTTTATCTTCTTTGATTAAGGCCT
AATGACCCCATTCGCGATTCCATGCAATTAACCGTCATGCTCTGCTGCCTGAGGGTCCCT
ATCGCCAGGACATTGCCACAAGTATGTTCTTGCGCGAGAGAGCAGCAAGACTTCGCCGTA
GCGGGTCATACCGCCGAGGCATAATATTATTGCGCACGAATAGCCGGTGTTATTAATTTT
AAATATACCAGGAATAGAAATACAAATTATAAATATTTAAATATATTTTGAATAGTAGAC
AAATATCTAACTAAAGAGTTCCAGAACTTTTTAAAAAGAGCACTATAACTAGTGTAGGTT
TTCATCCGAGCGACTCTGTTAGAAAATAGTGTATACACGATGACAATTTATGCTATTAAA
TAAATTCAAGATTCATGAGAATTTGTCCATTAAAAATATAACTTTAATTTAAAATATTTC
TTAACACGACTAGTCACTTTTAAGTTAAGGTCTTTGATATTCCTGCAGTAATTAGTCAAT
ATCTCAAAATTTCCGATAATACATTGGATGAATTTATGAATATTGAAGGTTGGTTGTTTA
GACTATATCAACATCAGAATAAGGTTAGATTGTTATACAATCAGACGTTTATAATTCTGC
TAGTATAACTTCATTGTAACATAAGCTGCAATGGGAAAATTGTAAGCTGTTTAATTAGTG
CCTTATAATATTCTTCGTGATTTCGCAAATGATGAAA
>S121111 >S121111
CAAAATCTATCGTCTGGTGAGAAAGGAACTTAAGCCGAAGGCAGCGTCGTGCTGTTGTAG
GGGATGTGCGCAATACTTGGTCAAGGGTCGAGTCCTCTTTATCTTCTTTGATTAAGGCCT
AATGACCCCATTCGCGATTCCATGCAATTAACCGTCATGCTCTGCTGCCTGAGGGTCCCT
ATCGCCAGGACATTGCCACAAGTATGTTCTTGCGCGAGAGAGCAGCAAGACTTCGCCGTA
GCGGGTCATACCGCCGAGGCATAATATTATTGCGCACGAATAGCCGGTGTTAGTAATTTT
AAATATACCAGTAATAGAAATAAAAATTATAACTATTTAAATATATTTTGAATAGGCGAC
AAATATCTAAATAAAGCGTTCCAGAAATTTTTAAAACGAGCACTATAACTAGTGTAGGTT
TTCATCCGAGCGACTCTTTTAGAAAATAGTGTATACACGATGACAATTTATGCTATTAAA
TAAATTCAAGATTCATGAGAATTTGTCCATTAAAAATATAACTTTAATTTACAATATTTC
TTAACACGACTAGTCACTTTTAAGTTAATGTCTTTGATATTCCTGCATTAAGTAGTCAAT
ATCTAAAAATTGCCGATAATACATTTGATAAATTTATGAATATTGCAGGTTGGTGGTTTA
GACTATCTCAACATCCGAATAAGGGTAGATTGTTATACAATCATACGTTTATACTTCTGA
TAGTATAAATTCATTGGAACATAAGCTGCAATGGGCAACTTGTAAGCTGTTTAATTAGTG
CCTTATAATATTCTTCGTGATGTCGCAAATTATGAAA
>S121211 >S121211
CAAAATCTATCGTCTGGTGAGAAAGGAACTTAAGCCGAAGGCAGCGTCGTGCTGTTGTAG
GGGATGTGCGCAATACTTGGTCAAGGGTCGAGTCCTCTTTATCTTCTTTGATTAAGGCCT
AATGACCCCATTCGCGATTCCATGCAATTAACCGTCATGCTCTGCTGCCTGAGGGTCCCT
ATCGCCAGGACATTGCCACAAGTATGTTCTTGCGCGAGAGAGCAGCAAGACTTCGCCGTA
GCGGGTCATACCGCCGAGGCATAATATTATTGCGCACGAATAGCCGGTGTTATTAATTTT
AAATATACCAGTAATAGAAATAAAAATTATAAATATTTAAATATATTTTGAATAGTCGAC
AAATATCTAAATCAAGCGTTCCAGAAATTTTTAAAACGAGCACTATAACTAGTGTAGGTT
TTCATCCGAGCGACTCTTTTAGAAAATAGTGTATACCCGATGACAATTTATGCTATTAAA
TAAATTCAAGATTCATGAGAATTTGTCCATTAAAAATATAACTGTAATTTACAATATTTC
TTAACACGACTAGTCACGTTGAAGTTAATGTCTTGGATATTCCTGCATTAATTAGTCAAT
ATCTAAAAATTTCCGATAATACATTTGATGAATTTATGAATATTGCAGGTTGGTGGTTTA
GACTATATCAACATCCGAATAAGGTTAGATTGTTATACAATCATACGTGTATACTTCTGA
TAGTATCAATTCATTGTAACATAAGCTGCAATGGGCAAATTGTAAGCTGTTTAATTAGTG
CCTTATAATATTCTGCGTGATTTCGCAAATTATGAAA
>S121212 >S121212
CAAAATCTATCGTCTGGTGAGAAAGGAACTTAAGCCGAAGGCAGCGTCGTGCTGTTGTAG
GGGATGTGCGCAATACTTGGTCAAGGGTCGAGTCCTCTTTATCTTCTTTGATTAAGGCCT
AATGACCCCATTCGCGATTCCATGCAATTAACCGTCATGCTCTGCTGCCTGAGGGTCCCT
ATCGCCAGGACATTGCCACAAGTATGTTCTTGCGCGAGAGAGCAGCAAGACTTCGCCGTA
GCGGGTCATACCGCCGAGGCATAATATTATTGCGCACGAATAGCCGGTGTTATTAATTTT
AAATATACCAGTAATAGAAATAAAAATTATAAATATTTAAATATATTTTGAATAGTCGAC
AAATATCTAAATCAAGCGTTCCAGAAATTTTTAAAACGAGCACTATAACTAGTGTAGGTT
TTCATCCGAGCGACTCTTTTAGAAAATAGTGTATACCCGATGACAATTTATGCTATTAAA
TAAATTCAAGATTCATGAGAATTTGTCCATTAAAAATATAACTGTAATTTACAATATTTC
TTAACACGACTAGTCACGTTGAAGTTAATGTCTTTGATATTCCTGCATTAATTAGTCAAT
ATCTAAAAATTTCCGATAATACATTTGATGAATTTATGAATATTGCAGGTTGGTGGTTTA
GACTATATCAACATCCGAATAAGGTTAGATTGTTATACAATCATACGTGTATACTTCTGA
TAGTATCAATTCATTGTAACATAAGCTGCAATGGGCAAATTGTAAGCTGTTTAATTAGTG
CCTTATAATATTCTTCGTGATTTCGCAAATTATGAAA
>S12121 >S12121
CAAAATCTATCGTCTGGTGAGAAAGGAACTTAAGCCGAAGGCAGCGTCGTGCTGTTGTAG
GGGATGTGCGCAATACTTGGTCAAGGGTCGAGTCCTCTTTATCTTCTTTGATTAAGGCCT
AATGACCCCATTCGCGATTCCATGCAATTAACCGTCATGCTCTGCTGCCTGAGGGTCCCT
ATCGCCAGGACATTGCCACAAGTATGTTCTTGCGCGAGAGAGCAGCAAGACTTCGCCGTA
GCGGGTCATACCGCCGAGGCATAATATTATTGCGCACGAATAGCCGGTGTTATTAATTTT
AAATATACCAGTAATAGAAATAAAAATTATAAATATTTAAATATATTTTGAATAGTCGAC
AAATATCTAAATCAAGCGTTCCAGAAATTTTTAAAACGAGCACTATAACTAGTGTAGGTT
TTCATCCGAGCGACTCTTTTAGAAAATAGTGTATACCCGATGACAATTTATGCTATTAAA
TAAATTCAAGATTCATGAGAATTTGTCCATTAAAAATATAACTGTAATTTACAATATTTC
TTAACACGACTAGTCACGTTGAAGTTAATGTCTTTGATATTCCTGCATTAATTAGTCAAT
ATCTAAAAATTTCCGATAATACATTTGATGAATTTATGAATATTGCAGGTTGGTGGTTTA
GACTATATCAACATCCGAATAAGGTTAGATTGTTATACAATCATACGTGTATACTTCTGA
TAGTATCAATTCATTGTAACATAAGCTGCAATGGGCAAATTGTAAGCTGTTTAATTAGTG
CCTTATAATATTCTTCGTGATTTCGCAAATTATGAAA
>S121221 >S121221
CAAAATCTATCGTCTGGTGAGAAAGGAACTTAAGCCGAAGGCAGCGTCGTGCTGTTGTAG
GGGATGTGCGCAATACTTGGTCAAGGGTCGAGTCCTCTTTATCTTCTTTGATTAAGGCCT
AATGACCCCATTCGCGATTCCATGCAATTAACCGTCATGCTCTGCTGCCTGAGGGTCCCT
ATCGCCAGGACATTGCCACAAGTATGTTCTTGCGCGAGAGAGCAGCAAGACTTCGCCGTA
GCGGGTCATACCGCCGAGGCATAATATTATTGCGCACGAATAGCCGGTGTTATTAATTTT
AAATATACCAGTAATAGAAATAAAAATTATAAATATTTAAATATATTTTGAATAGTCGAC
AAATATCTAAATCAAGCGTTCCAGAAATTTTTAAAACGAGCACTATAACTAGTGTAGGTT
TTCATCCGAGCGACTCTTTTAGAAAATAGTGTATACCCGATGACAATTTATGCTATTAAA
TAAATTCAAGATTCATGAGAATTTGTCCATTAAAAATATAACTGTAATTTACAATATTTC
TTAACACGACTAGTCACGTTGAAGTTAATGTCTTTGATATTCCTGCATTAATTAGTCAAT
ATCTAAAAATTTCCGATAATACATTTGATGAATTTATGAATATTGCAGGTTGGTGGTTTA
GACTATATCAACATCCGAATAAGGTTAGATTGTTATACAATCATACGTGTATACTTCTGA
TAGTATCAATTCATTGTAACATAAGCTGCAATGGGCAAATTGTAAGCTGTTTAATTAGTG
CCTTATAATATTCTTCGTGATTTCGCAAATTATGAAA
>S121222 >S121222
CAAAATCTATCGTCTGGTGAGAAAGGAACTTAAGCCGAAGGCAGCGTCGTGCTGTTGTAG
GGGATGTGCGCAATACTTGGTCAAGGGTCGAGTCCTCTTTATCTTCTTTGATTAAGGCCT
AATGACCCCATTCGCGATTCCATGCAATTAACCGTCATGCTCTGCTGCCTGAGGGTCCCT
ATCGCCAGGACATTGCCACAAGTATGTTCTTGCGCGAGAGAGCAGCAAGACTTCGCCGTA
GCGGGTCATACCGCCGAGGCATAATATTATTGCGCACGAATAGCCGGTGTTATTAATTTT
AAATATACCAGTAATAGAAATAAAAATTATAAATATTTAAATATATTTTGAATAGTCGAC
AAATATCTAAATCAAGCGTTCCAGAAATTTTTAAAACGAGCACTATAACTAGTGTAGGTT
TTCATCCGAGCGACTCTTTTAGAAAATAGTGTATACCCGATGACAATTTATGCTATTAAA
TAAATTCAAGATTCATGAGAATTTGTCCATTAAAAATATAACTGTAATTTACAATATTTC
TTAACACGACTAGTCACGTTGAAGTTAATGTCTTTGATATTCCTGCATTAATTAGTCAAT
ATCTAAAAATTTCCGATAATACATTTGATGAATTTATGAATATTGCAGGTTGGTGGTTTA
GACTATATCAACATCCGAATAAGGTTAGATTGTTATACAATCATACGTGTATACTTCTGA
TAGTATCAATTCATTGTAACATAAGCTGCAATGGGCAAATTGTAAGCTGTTTAATTAGTG
CCTTATAATATTCTTCGTGATTTCGCAAATTATGAAA
>S122111 >S122111
CAAAATCTATCGTCTGGTGAGAAAGGAACTTAAGCCGAAGGCAGCGTCGTGCTGTTGTAG
GGGATGTGCGCAATACTTGGTCAAGGGTCGAGTCCTCTTTATCTTCTTTGATTAAGGCCT
AATGACCCCATTCGCGATTCCATGCAATTAACCGTCATGCTCTGCTGCCTGAGGGTCCCT
ATCGCCAGGACATTGCCACAAGTATGTTCTTGCGCGAGAGAGCAGCAAGACTTCGCCGTA
GCGGGTCATACCGCCGAGGCATAATATTATTGCGCACGAATAGCCGGTGGTATTAATTTT
AACTATACCAGTAATAGAAATAAAAATTCTAAATATTGAAATATATTTTGACTAGTCGAC
AAATATCTAAATAAAGCGTTCCAGAAATTTTTAAAAAGAGCCCTATAACTAGTGTAGGTT
GTCCGCCGAGCGACGCTTTTAGAAAATAGTGGATACACGCTGACAATTTATGCTAGTAAA
TAAATTCAAGATTCATGAGAATTTGTCCCTTAAAAATATAACTTTAATTTAACCTATTTC
TTAACACGACTAGTCACTTTTAAGTTAATGTCTTTGCTATTCCTGCATTAATGAGTCAAT
ATCTAAAAATTTCCGATAATACATTTGATGAATTTATGAATATTGCAGGTTGGTGGTTTA
GACTATATCAACATCAGAATAAGGTTAGATTGTTATACAATCATACGTTTATACTTCTGA
TAGTATAAATTCATTGTAACATAAGCTGCAATGGGAAAATTGTAAGCTGTTTAATTAGTG
CCTTATAATATTCTTCGTGATTTCGCAAATTATGAAA
>S122112 >S122112
CAAAATCTATCGTCTGGTGAGAAAGGAACTTAAGCCGAAGGCAGCGTCGTGCTGTTGTAG
GGGATGTGCGCAATACTTGGTCAAGGGTCGAGTCCTCTTTATCTTCTTTGATTAAGGCCT
AATGACCCCATTCGCGATTCCATGCAATTAACCGTCATGCTCTGCTGCCTGAGGGTCCCT
ATCGCCAGGACATTGCCACAAGTATGTTCTTGCGCGAGAGAGCAGCAAGACTTCGCCGTA
GCGGGTCATACCGCCGAGGCATAATATTATTGCGCACGAATAGCCGGTGGTATTCATTTT
AACTATACCAGTAATAGAAATAAAAATTCTAAATATTGAAATATATTTTGACTAGTCGAC
AAATATCTAAATAAAGCGTTCCAGAAATTTTTAAAAAGAGCCCTATAACTAGTGTAGGTT
TTCCTCCGAGCGACTCTTTTAGAAAATAGTGGATACACGCTGACAATTTATGCTATTAAA
TAAATTCAAGATTCATGAGAATTTGTCCCTTAAAAATATAACTTTAATTTAAACTATTTC
TTAACACGACTAGTCACTTTTAAGTTAATGTCTTTGCTATTCCTGCATTAATGAGTCAAT
ATCTAAAAATTTCCGAGAATACATTTGATGAATTTATGAATATTGCAGGTTGGTGGTTTA
GACTATATCAACATCAGAATAAGGTTAGATTGTTATACAATCATACGTTTATACTTCTGA
TAGTATAAATTCATTGTAACATAAGCTGCAATGGGAAAATTGTAAGCGGTTTAATTAGTG
CCTTATAATATTCTTCGTGATTTCGCAAATTATGAAA
>S122121 >S122121
CAAAATCTATCGTCTGGTGAGAAAGGAACTTAAGCCGAAGGCAGCGTCGTGCTGTTGTAG
GGGATGTGCGCAATACTTGGTCAAGGGTCGAGTCCTCTTTATCTTCTTTGATTAAGGCCT
AATGACCCCATTCGCGATTCCATGCAATTAACCGTCATGCTCTGCTGCCTGAGGGTCCCT
ATCGCCAGGACATTGCCACAAGTATGTTCTTGCGCGAGAGAGCAGCAAGACTTCGCCGTA
GCGGGTCATACCGCCGAGGCATAATATTATTGCGCACGAATAGCCGGTGGTATTAATTTT
AACTATACCAGTAATAGAAATAAAAATTCTAAATATTTAAATATATTTTGAAGAGTCGAC
AAATATCTAAATAAAGCGTTCCAGAAATTTGTAAAAAGAGCCCTATAACTAGTGGAGGTT
TTCATCCGAGCGACTCTTTTAGAAAATCGTGGATACACGCTGACAATTTATGCTATTAAA
TAAATTCAAGATTCATGAGAATTTGTCCCTTAAAAATATAACTTTAATTTAAAATATGTC
TTAACACGACTAGTCCCTTTTAAGTTAATGTCTTTGATATTCCTGCATTAATTAGTCAAT
ATCTAAAAATTTCCGATAATACATTTGATGAATTTATGAATATTGCAGGTGGGTGGTTTA
GACTATATCAACATCAGAATAAGGTTAGATTGTTATACAATCATACGTTTAGACTTCTGA
TAGTATAAATTCATTGTAACATAAGCTGCAATGGGAAAATTGTAAGCTGTTTCATTAGTG
CCTTATAATATTCTTCGGGATTTCGCAAATTATGAAA
>S122122 >S122122
CAAAATCTATCGTCTGGTGAGAAAGGAACTTAAGCCGAAGGCAGCGTCGTGCTGTTGTAG
GGGATGTGCGCAATACTTGGTCAAGGGTCGAGTCCTCTTTATCTTCTTTGATTAAGGCCT
AATGACCCCATTCGCGATTCCATGCAATTAACCGTCATGCTCTGCTGCCTGAGGGTCCCT
ATCGCCAGGACATTGCCACAAGTATGTTCTTGCGCGAGAGAGCAGCAAGACTTCGCCGTA
GCGGGTCATACCGCCGAGGCATAATATTATTGCGCACGAATAGCCGGTGGTATTAATTTT
AACTATACCAGTAATAGAAATAAAAATTCTAAATATTTAAATATATTTTGAATAGTCGAC
AAATATCTAAATAAAGCGTTCCAGAAATTTTTAAAAAGAGCCCTATAACTAGTGTAGGTT
TTCATCCGAGCGACTCTTTTAGAAAATAGTGGATACACGCTGACAATTTATGCTATTAAC
TAAATTCAAGATTCATGAGAATTTGTCCCTTAAAAATATAACTTTAATTTAAAATATTTC
TTCACACGACTAGTCACTTTTAAGTTAATGTCGTTGATATTCCTGCATTAATTAGTCAAT
ATCTAACAATTTCCGATAATACATTTGATGAATTTATGAATATTGCAGGTTGGTGGTTTA
GACTATATCAACATCAGAATAAGGTTAGATTGTTATACAATCATACGTTTATACTTCTGA
TAGTAGAAATTCATTGTAACATAAGCTGCAATGGGAAAATTGTAAGCTGTTTAATTAGTG
CCTTATAATATTCTTCGTGATTTCGCAAATTATGAAA
>S122211 >S122211
CAAAATCTATCGTCTGGTGAGAAAGGAACTTAAGCCGAAGGCAGCGTCGTGCTGTTGTAG
GGGATGTGCGCAATACTTGGTCAAGGGTCGAGTCCTCTTTATCTTCTTTGATTAAGGCCT
AATGACCCCATTCGCGATTCCATGCAATTAACCGTCATGCTCTGCTGCCTGAGGGTCCCT
ATCGCCAGGACATTGCCACAAGTATGTTCTTGCGCGAGAGAGCAGCAAGACTTCGCCGTA
GCGGGTCATACCGCCGAGGCATAATATTATTGCGCACGAATAGCCGGTGTTATTAATTTT
AACTATACCAGTAATAGAAATAAAAATTATACATATTTAAATATATTTTGAATAGTCACC
AAATATCTAAATAAAGCGTTCCAGAAATTTTTAAAAAGAGCACTATAACTAGTGTAGGTT
TTCATCCGAGCGACTCTTTTAGAAAATAGTGGATACACGATGACAATTTATGCTCTTAAA
TAAATTCAAGATTCAGGAGAATTTGTCCCTTAAAAATCTAACTTTAATTTAAAATATTTC
TTAACACGCCTAGTCACTTTTAAGTTAATGTCTTTGATATTCCTGCATTAATTAGTCAAT
ATCTAAAAATTTCCGATAATACCTTTGCTGAATTTATGAATATTGCCGGTTGGTGGTTTA
GACTATATCAACATCAGAATAAGGTTAGATTGTGATACAATCATACGTTTATACTTCTGA
TAGTATAAATTCATTGTAACATAAGCTGCAATGGGAAAATTGTAAGCTGTTTAATTAGTG
CCTTATAATCTTCTTCGTGATTTCGCAAATTATGAAA
>S12221 >S12221
CAAAATCTATCGTCTGGTGAGAAAGGAACTTAAGCCGAAGGCAGCGTCGTGCTGTTGTAG
GGGATGTGCGCAATACTTGGTCAAGGGTCGAGTCCTCTTTATCTTCTTTGATTAAGGCCT
AATGACCCCATTCGCGATTCCATGCAATTAACCGTCATGCTCTGCTGCCTGAGGGTCCCT
ATCGCCAGGACATTGCCACAAGTATGTTCTTGCGCGAGAGAGCAGCAAGACTTCGCCGTA
GCGGGTCATACCGCCGAGGCATAATATTATTGCGCACGAATAGCCGGTGTTATTAATTTT
AACTATACCAGTAATAGAAATAAAAATTATACATATTTAAATATATTTTGAATAGTCACC
AAATATCTAAATAAAGCGTTCCAGAAATTTTTAAAAAGAGCACTATAACTAGTGTAGGTT
TTCATCCGAGCGACTCTTTTAGAAAATAGTGGATACACGATGACAATTTATGCTCTTAAA
TAAATTCAAGATTCATGAGAATTTGTCCCTTAAAAATATAACTTTAATTTAAAATATTTC
TTAACACGCCTAGTCACTTTTAAGTTAATGTCTTTGATATTCCTGCATTAATTAGTCAAT
ATCTAAAAATTTCCGATAATACATTTGATGAATTTATGAATATTGCCGGTTGGTGGTTTA
GACTATATCAACATCAGAATAAGGTTAGATTGTGATACAATCATACGTTTATACTTCTGA
TAGTATAAATTCATTGTAACATAAGCTGCAATGGGAAAATTGTAAGCTGTTTAATTAGTG
CCTTATAATCTTCTTCGTGATTTCGCAAATTATGAAA
>S211211 >S211211
CAAAATCTATCGTCTGGTGAGAAAGGAACTTAAGCCGAAGGCAGCGTCGTGCTGTTGTAG
GGGATGTGCGCAATACTTGGTCAAGGGTCGAGTCCTCTTTATCTTCTTTGATTAAGGCCT
AATGACCCCATTCGCGATTCCATGCAATTAACCGTCATGCTCTGCTGCCTGAGGGTCCCT
ATCGCCAGGACATTGCCACAAGTATGTTCTTGCGCGAGAGAGCAGCAAGACTTCGCCGTA
GCGGGTCATACCGCCGAGGCATAATATTATTGCGCACGAATAGCCGGTGTTATGAATTTT
AAATATACCAGTAATATCAATAAAAATTATAAATATTTAAATATATTTTGAATAGTAGAC
AAATATCTAAAGAAAGAGTTCCAGAAATTTTTAAAAAGAGCACTATAACTAGTGTAGGTT
TTCATCCGAGCGACTCTTTGAGAAAATAGTGTCTACAAGATGACAATTTATGCTATTAAA
TACATTCAAGATTCATGAGAATTGGTCCATGAAAAATATAACTTGAATTTAAAATATTTC
TTAACCCGACTAGTCACTTTTCAGTTAATGTCTTTGATATTCCTTCATGAATTAGTCAAT
ATCTAAAAATTTCCGATAATACATGTGATGAATTTAGGACGATTGAATGTTGGTTGTTTA
GAATATATCAACATCAGAATAAGGTTAGAGTGTTATACAATCATACGTTTATAATTCTGA
GAGTATAAAGTCATTGTAACATCAGCTGCAATGGGAAAATTGTAAGCTGTTTAAGTAGTG
CCTGATAATATTCGTCGTGATTTCGCAAATTATGAAA
>S2112122 >S2112122
CAAAATCTATCGTCTGGTGAGAAAGGAACTTAAGCCGAAGGCAGCGTCGTGCTGTTGTAG
GGGATGTGCGCAATACTTGGTCAAGGGTCGAGTCCTCTTTATCTTCTTTGATTAAGGCCT
AATGACCCCATTCGCGATTCCATGCAATTAACCGTCATGCTCTGCTGCCTGAGGGTCCCT
ATCGCCAGGACATTGCCACAAGTATGTTCTTGCGCGAGAGAGCAGCAAGACTTCGCCGTA
GCGGGTCATACCGCCGAGGCATAATATTATTGCGCACGAATAGCCGGTGTTATTAATTTT
AAATATACCAGTAATATAAATAAAAATTATAAATATTTAAATATATTTTGAATAGTAGAC
AAATATCTAAAGAAAGAGTTCCAGAAATTTTTAAAAAGAGCACTATAACTAGTGTAGGTT
TTCATCCGAGCGACTCTTTGAGAAAATAGTGTCTACAAGATGACAATTTATGCTATTAAA
TACATTCAAGATTCATGAGAATTGGTCCATGAAAAATATAACTTTAATTTAAAATATTTC
TTAACCCGACTAGTCACTTTTCAGTTAATGTCTTTGATATTCCTTCATTAATTAGTCAAT
ATCTAAAAATTTCCGATAATACATGTGATGAATTTAGGAAGATTGAATGTTGGTTGTTTA
GAATATATCAACATCAGAATAAGGTTAGATTGTTATACAATCATACGTTTATAATTCTGA
GAGTATAAAGTCATTGTAACATCAGCTGCAATGGGAAAATTGTAAGCTGTTTAAGTAGTG
CCTTATAATATTCTTCGTGATTTCGCAAATTATGAAA
>S211212 >S211212
CAAAATCTATCGTCTGGTGAGAAAGGAACTTAAGCCGAAGGCAGCGTCGTGCTGTTGTAG
GGGATGTGCGCAATACTTGGTCAAGGGTCGAGTCCTCTTTATCTTCTTTGATTAAGGCCT
AATGACCCCATTCGCGATTCCATGCAATTAACCGTCATGCTCTGCTGCCTGAGGGTCCCT
ATCGCCAGGACATTGCCACAAGTATGTTCTTGCGCGAGAGAGCAGCAAGACTTCGCCGTA
GCGGGTCATACCGCCGAGGCATAATATTATTGCGCACGAATAGCCGGTGTTATTAATTTT
AAATATACCAGTAATATAAATAAAAATTATAAATATTTAAATATATTTTGAATAGTAGAC
AAATATCTAAAGAAAGAGTTCCAGAAATTTTTAAAAAGAGCACTATAACTAGTGTAGGTT
TTCATCCGAGCGACTCTTTGAGAAAATAGTGTCTACAAGATGACAATTTATGCTATTAAA
TACATTCAAGATTCATGAGAATTGGTCCATGAAAAATATAACTTTAATTTAAAATATTTC
TTAACCCGACTAGTCACTTTTCAGTTAATGTCTTTGATATTCCTTCATTAATTAGTCAAT
ATCTAAAAATTTCCGATAATACATGTGATGAATTTAGGAAGATTGAATGTTGGTTGTTTA
GAATATATCAACATCAGAATAAGGTTAGATTGTTATACAATCATACGTTTATAATTCTGA
GAGTATAAAGTCATTGTAACATCAGCTGCAATGGGAAAATTGTAAGCTGTTTAAGTAGTG
CCTTATAATATTCTTCGTGATTTCGCAAATTATGAAA
>S211222 >S211222
CAAAATCTATCGTCTGGTGAGAAAGGAACTTAAGCCGAAGGCAGCGTCGTGCTGTTGTAG
GGGATGTGCGCAATACTTGGTCAAGGGTCGAGTCCTCTTTATCTTCTTTGATTAAGGCCT
AATGACCCCATTCGCGATTCCATGCAATTAACCGTCATGCTCTGCTGCCTGAGGGTCCCT
ATCGCCAGGACATTGCCACAAGTATGTTCTTGCGCGAGAGAGCAGCAAGACTTCGCCGTA
GCGGGTCATACCGCCGAGGCATAATATTATTGCGCACGAATAGCCGGTGTTATTAATTTT
AAATATACCCGTAATATAAAGAAAAAGTATCAATATTTAAATATATTTGGAATAGTAGAC
AAATATCTAAAGACAGAGTTCCAGCAATTTTGAAAAAGAGCACTCTAACTAGTGTAGGTT
TTCATCCGAGCGACTCTTTTAGAACATAGTGTCTACAAGATGACAATTTATGCTATTAAA
TACATTCCAGATTCATGAGAATTGGTCCATGAAAAATATAACTTTAATTTAAAATATTTC
TTAACACGACTAGTCACTTTTCAGTTACTGTCTTTGATATTCCTTCATTAATTAGTCAAT
ATCTAAAAATTTCCGATACTACATGTGATGAATTTATGAAGATTGAATGTTGGTTGTTTA
GAATATATCAACATCAGAATAAGGTTAGATTGTTATACAATCATACGTTTATAATTCTGA
GAGTATAAAGTCATTGTAACAGCAGCTGCAATGGGAAAATTGTAAGCTGTTTAAGTAGTG
CCTTATAATATTCTTCGTGATTTCGCAAATTATGAAA
>S212112 >S212112
CAAAATCTATCGTCTGGTGAGAAAGGAACTTAAGCCGAAGGCAGCGTCGTGCTGTTGTAG
GGGATGTGCGCAATACTTGGTCAAGGGTCGAGTCCTCTTTATCTTCTTTGATTAAGGCCT
AATGACCCCATTCGCGATTCCATGCAATTAACCGTCATGCTCTGCTGCCTGAGGGTCCCT
ATCGCCAGGACATTGCCACAAGTATGTTCTTGCGCGAGAGAGCAGCAAGACTTCGCCGTA
GCGGGTCATACCGCCGAGGCATAATATTATTGCGCACGAATAGCCGGGGTTATTAATTTT
AAATATACCAGTAATATAAATCAAAATTAGAAATATTTAAATATATTTTGAATAGTAGAC
AAATATCTAAAGAAAGAGTTCCAGAAATTTTTAAAAAGAGCACTATCACTAGTGTAGGGT
TTCATCCGAGCGACTCTTTTAGAAAAGAGTGTCTACAAGATGACAATTTATGCTATTAAA
TACATTCAAGATTCATGAGAATTGGTCCATGCAAAATATAACTTTAATTTAAAATAGTTC
TTAACACGACTAGTCACTTTTCAGTTAATGTCTTTGATATTCCTTCATTAATTAGTCAAT
ATCTAAAAATTTCCGATAATACATGTGATGAATTTATGAATATTGAATGTTGGTTGTTTA
GAATATATCAACATCAGAATAAGGTTAGATTGTTATACAATCATACGTTTATAATTCTGA
GCGTATAAAGTCATTGTAACATCCGCTGCAATGGGAAAATTGTAAGCTGTTTAAGTAGGG
CCTTATAATATTCTTCGTGATTTCGCAAATTATGAAA
>S2122222 >S2122222
CAAAATCTATCGTCTGGTGAGAAAGGAACTTAAGCCGAAGGCAGCGTCGTGCTGTTGTAG
GGGATGTGCGCAATACTTGGTCAAGGGTCGAGTCCTCTTTATCTTCTTTGATTAAGGCCT
AATGACCCCATTCGCGATTCCATGCAATTAACCGTCATGCTCTGCTGCCTGAGGGTCCCT
ATCGCCAGGACATTGCCACAAGTATGTTCTTGCGCGAGAGAGCAGCAAGACTTCGCCGTA
GCGGGTCATACCGCCGAGGCATAATATTATTGCGCACGAATAGCCGGTGTTATTAATTTT
AAATATACCAGTAATATAAATAAAAATTATAAATATTTAAATATATTTTGAATAGTAGAC
AAATATCTAAAGAAAGAGTTCCAGAAATTTTTAAAAAGAGCACTATAACTAGTGTAGGTT
TTCATCCGAGCGACTCTTTTAGAAAATAGTGTCTACAAGATGACAATTGATGCTATTAAA
TACATTCAAGATTCATGAGAATTGGTCCATGAAAAATAGAACTTTAATTTAAAATATTTC
TTAACACGACTAGTCACTTTTCAGTTAATGTCTGTGATATTCCTTCATTAATTAGTCAAT
ATCTAAAAAGTTCCGATAATACATGTGATGAATTTATGAATAGTGAATGTTGGTTGTTTA
GAATATATCAACATCAGAATAAGGTTAGATTGTTATACAATCATACGTTTATAATTCTGA
GAGTATAAAGTCATTGTAACATCAGCTGCAATGGGAAAATTGTAAGCTGTTTAAGTAGTG
CCTTATAATATTCTTCGTGATTTCGCAAATTCTGAAA
>S22111 >S22111
CAAAATCTATCGTCTGGTGAGAAAGGAACTTAAGCCGAAGGCAGCGTCGTGCTGTTGTAG
GGGATGTGCGCAATACTTGGTCAAGGGTCGAGTCCTCTTTATCTTCTTTGATTAAGGCCT
AATGACCCCATTCGCGATTCCATGCAATTAACCGTCATGCTCTGCTGCCTGAGGGTCCCT
ATCGCCAGGACATTGCCACAAGTATGTTCTTGCGCGAGAGAGCAGCAAGACTTCGCCGTA
GCGGGTCATACCGCCGAGGCATCATATTATTGCGCACGAATAGCCGGTGTTATTAATTTT
AAATATACCAGTAATATAAATAAAAATTATAAATAGTTACATATATTTTGAATAGTAGAC
AAATATCTAAAGAAAGAGGTCCAGAAATTTTTAAAAAGCGCACTATAACTAGTGTAGGTT
TTCATCCGAGCGACTCTTTTAGAAAATAGTGTATCCAAGATGACCATTTATGCTATTAAA
TAAATTCAAGATTCATGAGAATTTGTCCATGAAAAATATAACTTTACTTTAAAATATTGC
TTAACACGACTAGTCACTTGTACGTTAATGTCTTTGATATTCCTTCATTAATTCGTCAAT
ATCTAAAAATGTCCGATAATACATTTGATGAATTTATGAATATTGAATGTTGGTTGGTTA
GAATATATCACCATCAGAATAAGGTTAGATTGTTCTACAATCATACGTTTATAATTCTGA
GAGTATAAATTCATTGTAACATCAGCTGCCCTGGGAAAATTGTAAGCTGTTTAATTAGTG
CCTTAGAATATTCTTCGTGATTTCGCCAATTATGAAA
>S22112 >S22112
CAAAATCTATCGTCTGGTGAGAAAGGAACTTAAGCCGAAGGCAGCGTCGTGCTGTTGTAG
GGGATGTGCGCAATACTTGGTCAAGGGTCGAGTCCTCTTTATCTTCTTTGATTAAGGCCT
AATGACCCCATTCGCGATTCCATGCAATTAACCGTCATGCTCTGCTGCCTGAGGGTCCCT
ATCGCCAGGACATTGCCACAAGTATGTTCTTGCGCGAGAGAGCAGCAAGACTTCGCCGTA
GCGGGTCATACCGCCGAGGCATAATATTATTGCGCACGAATAGCCGGTGTTATTAATTTT
AAATATACCAGTAATATAAATAAAAATTATAAATAGTTACATATATTTTGAATAGTAGAC
AAATATCTAAAGAAAGAGTGCCAGAAATTTTTAAAAAGCGCACTATAACTAGTGTAGGTT
TTCATCCGAGCGACTCTTTTAGAAAATAGTGTATCCAAGATGACCATTTATGCTATTAAA
TAAATTCAAGCTTCATGAGAATTTGTCCATGAAAAATATAACTTTACTTTAAAATATTTC
TTAACACGACTAGTCACTTGTACGTTAATGTCTTTGATATTCCTTCATTAATTCGTCAAT
ATCTAAAAATGTCCGATAATACATTTGATGAATTTATGAATATTGAATGTTGGTTGGTTA
GAATATATCACCCTCAGAATAAGGTTAGATTGTTATACCATCATACGTTTATAATTCTGA
GAGTATAAATTCATTGTAACATCAGCTGCACTGGGAAAAGTGTAAGCTGTTTAATTAGTG
CCTTATAATATTCTTCGTGATTTCGCAAATTATGAAA
>S22122 >S22122
CAAAATCTATCGTCTGGTGAGAAAGGAACTTAAGCCGAAGGCAGCGTCGTGCTGTTGTAG
GGGATGTGCGCAATACTTGGTCAAGGGTCGAGTCCTCTTTATCTTCTTTGATTAAGGCCT
AATGACCCCATTCGCGATTCCATGCAATTAACCGTCATGCTCTGCTGCCTGAGGGTCCCT
ATCGCCAGGACATTGCCACAAGTATGTTCTTGCGCGAGAGAGCAGCAAGACTTCGCCGTA
GCGGGTCATACCGCCGAGGCATAATATTATTGCGCACGAATAGCCGGTGTTATTAATTTT
AAATATACCAGTAATATAAATAAAAATTATAAATAGTTACATATATTTTGAATAGTAGAC
AAATATCTAAAGAAAGAGTTCCAGAAATTTTTAAAAAGCGCACTATAACTAGTGTAGGTT
TTCATCCGAGCGACTCTTTTAGAAAATAGTGTATCCAAGATGACCATTTATGCTATTAAA
TAAATTCAAGATTCATGAGAATTTGTCCATGAAAAATATAACTTTAATTTAAAATATTTC
TTAACACGACTAGTCACTTTTAAGTTAATGTCTTTGATATTCCTTCATTAATTCGTCAAT
ATCTAAAAATGTCCGATAATACATTTGATGAATTTATGAATATTGAATGTTGGTTGGTTA
GAATATATCACCATCAGAATAAGGTTAGATTGTTATACAATCATACGTTTATAATTCTGA
GAGTATAAATTCATTGTAACATCAGCTGCACTGGGAAAATTGTAAGCTGTTTAATTAGTG
CCTTATAATATTCTTCGTGATTTCGCAAATTATGAAA
