# Supplementary material for: Bacterial whole genome-based phylogeny: construction of a new benchmarking dataset and assessment of some existing methods
Source: BMC Genomics. 2017 Jan 5;18:19. doi: 10.1186/s12864-016-3407-6 (PMC5217230; doi:10.1186/s12864-016-3407-6)
Supplement: Additional file 20: — Position for mutations from S19 SNP alignment. Positions related to NC000913. (TXT 5 kb) [file 12864_2016_3407_MOESM20_ESM.txt]

13899
31940
36219
37562
49339
53795
63547
63550
63637
63642
63644
63670
63676
63682
63703
63738
63744
63783
63867
63879
64008
64011
64023
64026
64037
64176
64182
64187
64206
64288
64353
64426
64739
64762
64856
64980
64989
65000
65039
65081
65187
65204
65207
65228
65249
65264
65284
65343
65434
65455
65641
65658
65709
65712
65757
65781
65921
65933
65962
65981
66004
66068
66073
66272
66396
66412
66586
66622
66688
67023
67254
67262
67305
67462
67477
67621
67624
67626
67630
67633
67738
67783
67796
68099
68175
68382
68400
68518
68701
68747
68749
69055
69137
69199
69343
69492
69828
69831
69834
69858
69923
69962
70131
70280
70282
70347
70408
70470
70476
70512
70530
70563
70579
70601
70603
70607
70654
70658
70677
70683
70804
70808
70838
70839
70870
70871
70889
70904
70940
70977
71009
71012
71036
71048
71054
71068
71110
71178
71202
71232
71290
71299
71346
71361
71376
71416
71418
71421
71430
71436
71483
71504
71546
71576
71611
71656
71683
71796
71802
71844
71859
71874
71889
71895
71934
72000
72009
72120
72242
72261
72368
72400
72409
72419
72433
72446
72509
72524
72575
72638
72639
72663
72669
72681
72723
72735
72738
72741
72858
72863
72876
72888
72961
72974
73870
74268
74323
74362
74368
74386
74389
74397
74415
74427
74430
74443
74444
74461
74462
74477
74559
74563
74760
74811
74835
74841
74950
75044
75166
75191
75239
75325
75483
75489
75578
76230
76973
76982
77206
77480
78906
80994
81250
81265
81289
81313
81535
81538
81652
81673
81700
81715
81727
82493
82509
82547
82548
82657
83718
84477
84507
84549
84577
85624
87282
87294
87334
87336
87430
87432
87454
87506
87507
87511
87660
87758
87887
87941
88615
88618
88858
90072
90084
90090
90117
90264
90330
90495
90522
90854
90976
91009
92391
93677
105354
106749
114446
115420
131355
137427
145677
159111
165366
190535
194339
197363
206412
235398
236311
236338
239855
240731
241731
241806
244972
246559
251796
251884
252087
254011
259929
270591
289247
295659
344597
353559
356804
358184
358811
358812
359683
370154
378530
386619
404745
417321
419879
432566
447369
449244
450417
450551
459096
487074
499523
505511
510532
526252
528790
543334
549551
552252
558305
572993
583445
590387
594423
602078
608471
617966
645029
650056
659446
661952
661953
691638
700125
715611
723441
735276
742537
751009
751156
753994
766784
792139
815283
817282
818228
822646
871590
871900
872184
880713
885653
885736
887025
887840
891132
894012
905840
907379
908702
931660
934701
942495
943762
950126
955090
955091
957431
960515
963419
974495
985483
993055
1005498
1011116
1011383
1030354
1035115
1067088
1076673
1078103
1079206
1088830
1119868
1120818
1121225
1122014
1123468
1126550
1130075
1130380
1132488
1140182
1147378
1155405
1159683
1160047
1169065
1174804
1176436
1220681
1225550
1226227
1226228
1226258
1226271
1226272
1226293
1226326
1226334
1226349
1235563
1239263
1249129
1279736
1287582
1288579
1298589
1326269
1329513
1330801
1332034
1335660
1352569
1357533
1366495
1371463
1373973
1379352
1385500
1394290
1397924
1400695
1406988
1410181
1414165
1420732
1422718
1427330
1430357
1430472
1432345
1436566
1449640
1453399
1471287
1473340
1475070
1490681
1497740
1498317
1500699
1503804
1505238
1508293
1509932
1528565
1535165
1549275
1551675
1551946
1557008
1568519
1592498
1597356
1603298
1615247
1634329
1634528
1664101
1666632
1668760
1679667
1694046
1698051
1704521
1704668
1721942
1724488
1730159
1732243
1737774
1752628
1755031
1755828
1766543
1771022
1783068
1797234
1806050
1806778
1808495
1829276
1829545
1829975
1841204
1852456
1887454
1889599
1889612
1894857
1898778
1899413
1912266
1931354
1936801
1945648
1964995
1968006
1968278
1984677
1989396
1991346
2016074
2017270
2036693
2043411
2063657
2085154
2106319
2106539
2129112
2134852
2150108
2154253
2167304
2185988
2191659
2213408
2220955
2223293
2226694
2229565
2241329
2270966
2276783
2282922
2290231
2300893
2304824
2310836
2317298
2324760
2337998
2347774
2372395
2376551
2381389
2383077
2386132
2399254
2407732
2409441
2425238
2428313
2437374
2445963
2451539
2471635
2472103
2474120
2483650
2498338
2509098
2529932
2563568
2566213
2566214
2573540
2585839
2593046
2613696
2616857
2623941
2624419
2624424
2626650
2630675
2636865
2639951
2647181
2654523
2657627
2674269
2724876
2760810
2771063
2778770
2781143
2782525
2782526
2782771
2798753
2803331
2807113
2819006
2821063
2838713
2849479
2873196
2894883
2912098
2917003
2917821
2919900
2935013
2961536
2969568
2974543
2987477
3016007
3018070
3022387
3023432
3024603
3024604
3030575
3033692
3034956
3066773
3069053
3073998
3076349
3090689
3094127
3116373
3121072
3138827
3139051
3153335
3153336
3155789
3157961
3177758
3190481
3195123
3233220
3238098
3244597
3249648
3252836
3256043
3256690
3271361
3294903
3301752
3312920
3314197
3315964
3336534
3337780
3351221
3362774
3376341
3376346
3376410
3378715
3382227
3388096
3390049
3393306
3394467
3405599
3419637
3428846
3431980
3432832
3433043
3435193
3438742
3446567
3447790
3468426
3478339
3485117
3485208
3486004
3502061
3505094
3518686
3520716
3529687
3531038
3539875
3548576
3553339
3559064
3571930
3602301
3621743
3630252
3635831
3650189
3665657
3683577
3684222
3684445
3687281
3688545
3688598
3706651
3716713
3718262
3719033
3719884
3720738
3728869
3732116
3736378
3739541
3740202
3758709
3760105
3764930
3779780
3782064
3789148
3791393
3792126
3798056
3800361
3806506
3809343
3834945
3853046
3855967
3861517
3863341
3865723
3867837
3886896
3888143
3892150
3895684
3898855
3899776
3900289
3900555
3912853
3917219
3918941
3920543
3925200
3925201
3925858
3932292
3941597
3956090
3956797
3971243
3982003
3998874
4002625
4006237
4022063
4022167
4022617
4024425
4025399
4025786
4028846
4028872
4033554
4042419
4067766
4080315
4086827
4098717
4102359
4103945
4115382
4123924
4134424
4135852
4138278
4157682
4166467
4170430
4173126
4176583
4180286
4183418
4185113
4192801
4201729
4207692
4208274
4222748
4232798
4244760
4246878
4250614
4257735
4261013
