# Supplementary material for: Bacterial whole genome-based phylogeny: construction of a new benchmarking dataset and assessment of some existing methods
Source: BMC Genomics. 2017 Jan 5;18:19. doi: 10.1186/s12864-016-3407-6 (PMC5217230; doi:10.1186/s12864-016-3407-6)
Supplement: Additional file 21: — Spreadsheet with an overview of all 255 strains from the in vitro evolution experiment. The sequenced strains are marked in bold. (XLSX 29 kb) [file 12864_2016_3407_MOESM21_ESM.xlsx]

## Sheet: Sheet1
Day 1	Day 2	Day 3	Day 4	Day 5	Day 6	Day 7	Day 8
S	S1	S11	S111	S1111	S11111	S111111	S1111111
							S1111112
						S111112	S1111121
							S1111122
					S11112	S111121	S1111211
							S1111212
						S111122	S1111221
							S1111222
				S1112	S11121	S111211	S1112111
							S1112112
						S111212	S1112121
							S1112122
					S11122	S111221	S1112211
							S1112212
						S111222	S1112221
							S1112222
			S112	S1121	S11211	S112111	S1121111
							S1121112
						S112112	S1121121
							S1121122
					S11212	S112121	S1121211
							S1121212
						S112122	S1121221
							S1121222
				S1122	S11221	S112211	S1122111
							S1122112
						S112212	S1122121
							S1122122
					S11222	S112221	S1122211
							S1122212
						S112222	S1122221
							S1122222
		S12	S121	S1211	S12111	S121111	S1211111
							S1211112
						S121112	S1211121
							S1211122
					S12112	S121121	S1211211
							S1211212
						S121122	S1211221
							S1211222
				S1212	S12121	S121211	S1212111
							S1212112
						S121212	S1212121
							S1212122
					S12122	S121221	S1212211
							S1212212
						S121222	S1212221
							S1212222
			S122	S1221	S12211	S122111	S1221111
							S1221112
						S122112	S1221121
							S1221122
					S12212	S122121	S1221211
							S1221212
						S122122	S1221221
							S1221222
				S1222	S12221	S122211	S1222111
							S1222112
						S122212	S1222121
							S1222122
					S12222	S122221	S1222211
							S1222212
						S122222	S1222221
							S1222222
	S2	S21	S211	S2111	S21111	S211111	S2111111
							S2111112
						S211112	S2111121
							S2111122
					S21112	S211121	S2111211
							S2111212
						S211122	S2111221
							S2111222
				S2112	S21121	S211211	S2112111
							S2112112
						S211212	S2112121
							S2112122
					S21122	S211221	S2112211
							S2112212
						S211222	S2112221
							S2112222
			S212	S2121	S21211	S212111	S2121111
							S2121112
						S212112	S2121121
							S2121122
					S21212	S212121	S2121211
							S2121212
						S212122	S2121221
							S2121222
				S2122	S21221	S212211	S2122111
							S2122112
						S212212	S2122121
							S2122122
					S21222	S212221	S2122211
							S2122212
						S212222	S2122221
							S2122222
		S22	S221	S2211	S22111	S221111	S2211111
							S2211112
						S221112	S2211121
							S2211122
					S22112	S221121	S2211211
							S2211212
						S221122	S2211221
							S2211222
				S2212	S22121	S221211	S2212111
							S2212112
						S221212	S2212121
							S2212122
					S22122	S221221	S2212211
							S2212212
						S221222	S2212221
							S2212222
			S222	S2221	S22211	S222111	S2221111
							S2221112
						S222112	S2221121
							S2221122
					S22212	S222121	S2221211
							S2221212
						S222122	S2221221
							S2221222
				S2222	S22221	S222211	S2222111
							S2222112
						S222212	S2222121
							S2222122
					S22222	S222221	S2222211
							S2222212
						S222222	S2222221
							S2222222
