# Supplementary material for: Bacterial whole genome-based phylogeny: construction of a new benchmarking dataset and assessment of some existing methods
Source: BMC Genomics. 2017 Jan 5;18:19. doi: 10.1186/s12864-016-3407-6 (PMC5217230; doi:10.1186/s12864-016-3407-6)
Supplement: Additional file 22: — The benchmark child list with the known tree structure for the experiment, which all of the trees inferred on all the 101 strains was compared to. Tab separated. (TXT 1 kb) [file 12864_2016_3407_MOESM22_ESM.txt]

Parent	Child	Mutations
S111112	S1111122	5
S11111	S111112	5
S11111	S111111	5
S1111	S11111	5
S1111	S11112	5
S11112	S111121	5
S11112	S111122	5
S111	S1111	5
S111	S1112	5
S1112	S11121	5
S11121	S111211	5
S11121	S1112122	10
S1112	S11122	5
S11122	S111221	5
S11122	S1112222	10
S11	S111	5
S11	S112	5
S112	S1121	5
S1121	S112112	10
S1121	S11212	5
S112	S1122	5
S1122	S11221	5
S11221	S1122111	10
S11221	S112212	5
S1	S11	5
S	S1	5
S1	S12	5
S12	S121	5
S121	S1211	5
S1211	S121111	10
S121111	S1211111	5
S121111	S1211112	5
S1211	S12112	5
S121	S1212	5
S1212	S12121	5
S12121	S121211	5
S121211	S1212111	5
S121211	S1212112	5
S12121	S121212	5
S121212	S1212121	5
S121212	S1212122	5
S1212	S12122	5
S12122	S121221	5
S121221	S1212211	5
S12122	S121222	5
S121222	S1212221	5
S121222	S1212222	5
S12	S122	5
S122	S1221	5
S1221	S12211	5
S12211	S122111	5
S122111	S1221111	5
S122111	S1221112	5
S12211	S122112	5
S122112	S1221121	5
S122112	S1221122	5
S1221	S12212	5
S12212	S122121	5
S12212	S122122	5
S122121	S1221211	5
S122122	S1221221	5
S122122	S1221222	5
S122	S1222	5
S1222	S12221	5
S12221	S122211	5
S122211	S1222111	5
S122211	S1222112	5
S12221	S1222122	10
S1222	S12222	5
S12222	S122221	5
S122221	S1222211	5
S122221	S1222212	5
S12222	S1222221	10
S	S2	5
S2	S21	5
S21	S211	5
S211	S2111	5
S2111	S21111	5
S21111	S2111122	10
S2111	S21112	5
S211	S2112	5
S2112	S21121	5
S21121	S211211	5
S21121	S211212	5
S211212	S2112122	5
S2112	S211222	10
S21	S212	5
S212	S2121	5
S2121	S212112	10
S2121	S21212	5
S212	S2122	5
S2122	S21221	5
S2122	S21222	5
S21222	S2122222	10
S2	S22	5
S22	S221	5
S221	S2211	5
S2211	S22111	5
S22111	S2211111	10
S2211	S22112	5
S221	S2212	5
S2212	S2212122	15
S2212	S22122	5
S22	S222	5
S222	S2221	5
S2221	S22211	5
S222	S22222	10
