# Supplementary material for: Bacterial whole genome-based phylogeny: construction of a new benchmarking dataset and assessment of some existing methods
Source: BMC Genomics. 2017 Jan 5;18:19. doi: 10.1186/s12864-016-3407-6 (PMC5217230; doi:10.1186/s12864-016-3407-6)
Supplement: Additional file 23: — Tab separated table showing all results from the new tree comparison method, where matching parent/child relations and matching clades to the benchmark child list are counted. The cutoff branch length is optimized. (TXT 6 kb) [file 12864_2016_3407_MOESM23_ESM.txt]

Tree name	Filename	fraction matched	nbm/bmtot	nt/ttot	Unobserved included	Measure	Optimized cutoff	Remaining leaves		
CSI_all_1	csi_no_prune_1ref_names_renamed.newick              	0.71	36/51  	36/39 	Unobserved counted	clade       	0.00055	41		
CSI_all_1	csi_no_prune_1ref_names_renamed.newick              	0.65	70/107 	69/78 	Unobserved counted	parent/child	0.00055	41		
CSI_all_1	csi_no_prune_1ref_names_renamed.newick              	0.71	36/51  	36/39 		clade       	0.00055	41		
CSI_all_1	csi_no_prune_1ref_names_renamed.newick              	0.73	63/86  	63/72 		parent/child	0.00055	41		
CSI_all_2	csi_prune_10_1ref_names_renamed.newick              	0.61	31/51  	30/40 	Unobserved counted	clade       	0.00055	49		
CSI_all_2	csi_prune_10_1ref_names_renamed.newick              	0.52	56/107 	55/101	Unobserved counted	parent/child	0.00055	49		
CSI_all_2	csi_prune_10_1ref_names_renamed.newick              	0.61	31/51  	30/40 		clade       	0.00055	49		
CSI_all_2	csi_prune_10_1ref_names_renamed.newick              	0.52	45/86  	45/57 		parent/child	0.00055	49		
CSI_all_3	csi_no_prune_mg1655ref_names_renamed.newick         	0.61	31/51  	30/40 	Unobserved counted	clade       	0.00055	49		
CSI_all_3	csi_no_prune_mg1655ref_names_renamed.newick         	0.52	56/107 	55/101	Unobserved counted	parent/child	0.00055	49		
CSI_all_3	csi_no_prune_mg1655ref_names_renamed.newick         	0.61	31/51  	30/40 		clade       	0.00055	49		
CSI_all_3	csi_no_prune_mg1655ref_names_renamed.newick         	0.52	45/86  	45/57 		parent/child	0.00055	49		
ND_all_1	tree_101_final_nd_nj_renamed.newick                 	0.63	32/51  	32/35 	Unobserved counted	clade       	0	39		
ND_all_1	tree_101_final_nd_nj_renamed.newick                 	0.59	63/107 	62/73 	Unobserved counted	parent/child	0	39		
ND_all_1	tree_101_final_nd_nj_renamed.newick                 	0.63	32/51  	32/35 		clade       	0	39		
ND_all_1	tree_101_final_nd_nj_renamed.newick                 	0.65	56/86  	56/64 		parent/child	0	39		
ND_all_2	ndtree_upgma_renamed.newick                         	0.08	4/51  	4/9  	Unobserved counted	clade       	2.41667	50		
ND_all_2	ndtree_upgma_renamed.newick                         	0.27	29/107 	28/48 	Unobserved counted	parent/child	2.41667	50		
ND_all_2	ndtree_upgma_renamed.newick                         	0.08	4/51  	4/9  		clade       	2.41667	50		
ND_all_2	ndtree_upgma_renamed.newick                         	0.20	17/86  	17/26 		parent/child	2.41667	50		
ND_all_3	pairwise_nj_renamed.newick                          	0.29	15/51  	15/47 	Unobserved counted	clade       	0.03704	50		
ND_all_3	pairwise_nj_renamed.newick                          	0.28	30/107 	30/112	Unobserved counted	parent/child	0.03704	50		
ND_all_3	pairwise_nj_renamed.newick                          	0.29	15/51  	15/47 		clade       	0.03704	50		
ND_all_3	pairwise_nj_renamed.newick                          	0.26	22/86  	22/35 		parent/child	0.03704	50		
ND_all_4	z_164_nj_renamed.newick                             	0.63	32/51  	32/35 	Unobserved counted	clade       	0	39		
ND_all_4	z_164_nj_renamed.newick                             	0.59	63/107 	62/73 	Unobserved counted	parent/child	0	39		
ND_all_4	z_164_nj_renamed.newick                             	0.63	32/51  	32/35 		clade       	0	39		
ND_all_4	z_164_nj_renamed.newick                             	0.65	56/86  	56/64 		parent/child	0	39		
ND_all_5	tree_nj_000913_names_renamed.newick                 	0.63	32/51  	32/35 	Unobserved counted	clade       	0	39		
ND_all_5	tree_nj_000913_names_renamed.newick                 	0.59	63/107 	62/73 	Unobserved counted	parent/child	0	39		
ND_all_5	tree_nj_000913_names_renamed.newick                 	0.63	32/51  	32/35 		clade       	0	39		
ND_all_5	tree_nj_000913_names_renamed.newick                 	0.65	56/86  	56/64 		parent/child	0	39		
ND_all_6	tree_nj_012759_names_renamed.newick                 	0.63	32/51  	32/35 	Unobserved counted	clade       	0	39		
ND_all_6	tree_nj_012759_names_renamed.newick                 	0.59	63/107 	62/73 	Unobserved counted	parent/child	0	39		
ND_all_6	tree_nj_012759_names_renamed.newick                 	0.63	32/51  	32/35 		clade       	0	39		
ND_all_6	tree_nj_012759_names_renamed.newick                 	0.65	56/86  	56/64 		parent/child	0	39		
ND_all_7	tree_nj_017641_names_renamed.newick                 	0.63	32/51  	32/35 	Unobserved counted	clade       	0	39		
ND_all_7	tree_nj_017641_names_renamed.newick                 	0.59	63/107 	62/73 	Unobserved counted	parent/child	0	39		
ND_all_7	tree_nj_017641_names_renamed.newick                 	0.63	32/51  	32/35 		clade       	0	39		
ND_all_7	tree_nj_017641_names_renamed.newick                 	0.65	56/86  	56/64 		parent/child	0	39		
RP_all_1	RAxML_bestTree.raxml_names_NCremoved_renamed.newick 	0.24	12/51  	11/13 	Unobserved counted	clade       	1e-06 	31		
RP_all_1	RAxML_bestTree.raxml_names_NCremoved_renamed.newick 	0.26	28/107 	28/37 	Unobserved counted	parent/child	1e-06	31		
RP_all_1	RAxML_bestTree.raxml_names_NCremoved_renamed.newick 	0.24	12/51  	11/13 		clade       	1e-06 	31		
RP_all_1	RAxML_bestTree.raxml_names_NCremoved_renamed.newick 	0.33	28/86  	28/37 		parent/child	1e-06 	31		
RP_all_2	realphy_phyml_names_no_ref_renamed.newick           	0.51	26/51  	26/28 	Unobserved counted	clade       	0	36		
RP_all_2	realphy_phyml_names_no_ref_renamed.newick           	0.50	54/107 	53/60 	Unobserved counted	parent/child	0	36		
RP_all_2	realphy_phyml_names_no_ref_renamed.newick           	0.51	26/51  	26/28 		clade       	0	36		
RP_all_2	realphy_phyml_names_no_ref_renamed.newick           	0.55	47/86  	47/54 		parent/child	0	36		
										
										
# Tree name: The name given the tree in Table 1										
# Filename: The tree file used										
# fraction matched: fraction of benchmark parent/child relations observed in the tree										
# nbm/bmtot: nbm = number of matched parent/child relations or clades to the benchmark data. bmtot = total number of parent/child relations or clades in benchmark data.										
# nt/ttot: nt = number of matched parent/child relations or clades in the tree. ttol = total number of parent/child relations or clades in the tree										
# Unobserved included: Whether or not unobserved/non-sequenced nodes are counted.										
