# Supplementary material for: Bacterial whole genome-based phylogeny: construction of a new benchmarking dataset and assessment of some existing methods
Source: BMC Genomics. 2017 Jan 5;18:19. doi: 10.1186/s12864-016-3407-6 (PMC5217230; doi:10.1186/s12864-016-3407-6)
Supplement: Additional file 24: — The full results from the cutoff optimization. (TXT 6 kb) [file 12864_2016_3407_MOESM24_ESM.txt]

Optimizing branch length cutoff for collapsing 'csi_no_prune_1ref_names_renamed.newick'. Goal is 50 leafs
cutoff:          0    nleaves: 101
cutoff:    5.4e-05    nleaves: 101
cutoff:   0.000486    nleaves: 100
cutoff:    0.00054    nleaves: 100
cutoff:    0.00055    nleaves: 41
csi_no_prune_1ref_names_renamed.newick                  Optimized cutoff: 0.00055      nleaves: 41


Optimizing branch length cutoff for collapsing 'csi_no_prune_mg1655ref_names_renamed.newick'. Goal is 50 leafs
cutoff:          0    nleaves: 101
cutoff:    5.4e-05    nleaves: 101
cutoff:   0.000486    nleaves: 100
cutoff:     0.0005    nleaves: 100
cutoff:    0.00051    nleaves: 100
cutoff:    0.00053    nleaves: 100
cutoff:    0.00055    nleaves: 49
csi_no_prune_mg1655ref_names_renamed.newick             Optimized cutoff: 0.00055      nleaves: 49


Optimizing branch length cutoff for collapsing 'csi_prune_10_1ref_names_renamed.newick'. Goal is 50 leafs
cutoff:          0    nleaves: 101
cutoff:    5.4e-05    nleaves: 101
cutoff:   0.000486    nleaves: 100
cutoff:     0.0005    nleaves: 100
cutoff:    0.00051    nleaves: 100
cutoff:    0.00053    nleaves: 100
cutoff:    0.00055    nleaves: 49
csi_prune_10_1ref_names_renamed.newick                  Optimized cutoff: 0.00055      nleaves: 49


Optimizing branch length cutoff for collapsing 'ndtree_upgma_renamed.newick'. Goal is 50 leafs
cutoff:          0    nleaves: 101
cutoff:    0.14744    nleaves: 101
cutoff:       0.25    nleaves: 101
cutoff:    0.35294    nleaves: 101
cutoff:        0.5    nleaves: 101
cutoff:    0.51786    nleaves: 101
cutoff:    0.55303    nleaves: 101
cutoff:        0.6    nleaves: 101
cutoff:    0.62637    nleaves: 101
cutoff:    0.70645    nleaves: 101
cutoff:    0.79167    nleaves: 101
cutoff:     0.8125    nleaves: 101
cutoff:    0.83333    nleaves: 101
cutoff:    0.88333    nleaves: 101
cutoff:     0.8875    nleaves: 91
cutoff:    0.98214    nleaves: 91
cutoff:          1    nleaves: 86
cutoff:    1.01364    nleaves: 86
cutoff:    1.14286    nleaves: 79
cutoff:      1.225    nleaves: 79
cutoff:    1.35417    nleaves: 79
cutoff:      1.375    nleaves: 79
cutoff:    1.41667    nleaves: 79
cutoff:        1.5    nleaves: 76
cutoff:        1.6    nleaves: 76
cutoff:      1.625    nleaves: 74
cutoff:    1.63571    nleaves: 74
cutoff:    1.66667    nleaves: 74
cutoff:    1.68132    nleaves: 74
cutoff:        1.7    nleaves: 69
cutoff:       1.75    nleaves: 67
cutoff:    1.75817    nleaves: 67
cutoff:      1.775    nleaves: 67
cutoff:    1.79487    nleaves: 67
cutoff:    1.83333    nleaves: 66
cutoff:          2    nleaves: 64
cutoff:    2.14286    nleaves: 63
cutoff:    2.16667    nleaves: 54
cutoff:        2.2    nleaves: 52
cutoff:       2.25    nleaves: 53
cutoff:        2.3    nleaves: 53
cutoff:    2.30357    nleaves: 53
cutoff:    2.34351    nleaves: 53
cutoff:    2.41667    nleaves: 50
ndtree_upgma_renamed.newick                             Optimized cutoff: 2.41667      nleaves: 50


Optimizing branch length cutoff for collapsing 'pairwise_nj_renamed.newick'. Goal is 50 leafs
cutoff:   -8.46354    nleaves: 100
cutoff:   -6.82304    nleaves: 99
cutoff:   -5.96429    nleaves: 98
cutoff:   -5.12684    nleaves: 97
cutoff:   -3.39808    nleaves: 96
cutoff:   -3.32757    nleaves: 95
cutoff:   -1.95726    nleaves: 94
cutoff:   -1.92148    nleaves: 93
cutoff:   -1.78991    nleaves: 92
cutoff:   -1.60081    nleaves: 91
cutoff:   -1.54598    nleaves: 90
cutoff:   -1.20195    nleaves: 89
cutoff:     -1.134    nleaves: 88
cutoff:   -1.09608    nleaves: 87
cutoff:   -0.95699    nleaves: 86
cutoff:   -0.95439    nleaves: 85
cutoff:   -0.75081    nleaves: 84
cutoff:   -0.51763    nleaves: 83
cutoff:    -0.5131    nleaves: 82
cutoff:   -0.48335    nleaves: 81
cutoff:   -0.46185    nleaves: 80
cutoff:   -0.45431    nleaves: 79
cutoff:   -0.43292    nleaves: 78
cutoff:   -0.25045    nleaves: 77
cutoff:   -0.24295    nleaves: 76
cutoff:   -0.09674    nleaves: 75
cutoff:   -0.05185    nleaves: 74
cutoff:   -0.04614    nleaves: 73
cutoff:   -0.04086    nleaves: 72
cutoff:   -0.04008    nleaves: 71
cutoff:   -0.03972    nleaves: 70
cutoff:   -0.02841    nleaves: 69
cutoff:   -0.02551    nleaves: 68
cutoff:   -0.02326    nleaves: 67
cutoff:   -0.02216    nleaves: 66
cutoff:   -0.01875    nleaves: 65
cutoff:   -0.01053    nleaves: 64
cutoff:   -0.01031    nleaves: 63
cutoff:   -0.00021    nleaves: 62
cutoff:          0    nleaves: 60
cutoff:    0.00021    nleaves: 61
cutoff:     0.0011    nleaves: 60
cutoff:    0.00366    nleaves: 60
cutoff:    0.00417    nleaves: 59
cutoff:    0.00731    nleaves: 59
cutoff:    0.01432    nleaves: 58
cutoff:    0.01623    nleaves: 58
cutoff:    0.01785    nleaves: 57
cutoff:    0.01875    nleaves: 56
cutoff:    0.02216    nleaves: 56
cutoff:    0.02266    nleaves: 55
cutoff:    0.02287    nleaves: 54
cutoff:    0.02688    nleaves: 53
cutoff:    0.02716    nleaves: 51
cutoff:    0.02812    nleaves: 51
cutoff:    0.02841    nleaves: 51
cutoff:    0.03704    nleaves: 50
pairwise_nj_renamed.newick                              Optimized cutoff: 0.03704      nleaves: 50


Optimizing branch length cutoff for collapsing 'RAxML_bestTree.raxml_names_NCremoved_renamed.newick'. Goal is 50 leafs
cutoff:      1e-07    nleaves: 101
cutoff:      9e-07    nleaves: 100
cutoff:      1e-06    nleaves: 31
RAxML_bestTree.raxml_names_NCremoved_renamed.newick     Optimized cutoff: 1e-06        nleaves: 31


Optimizing branch length cutoff for collapsing 'realphy_phyml_names_no_ref_renamed.newick'. Goal is 50 leafs
cutoff:          0    nleaves: 36
realphy_phyml_names_no_ref_renamed.newick               Optimized cutoff: 0            nleaves: 36


Optimizing branch length cutoff for collapsing 'tree_101_final_nd_nj_renamed.newick'. Goal is 50 leafs
cutoff:          0    nleaves: 39
tree_101_final_nd_nj_renamed.newick                     Optimized cutoff: 0            nleaves: 39


Optimizing branch length cutoff for collapsing 'tree_nj_000913_names_renamed.newick'. Goal is 50 leafs
cutoff:          0    nleaves: 39
tree_nj_000913_names_renamed.newick                     Optimized cutoff: 0            nleaves: 39


Optimizing branch length cutoff for collapsing 'tree_nj_012759_names_renamed.newick'. Goal is 50 leafs
cutoff:          0    nleaves: 39
tree_nj_012759_names_renamed.newick                     Optimized cutoff: 0            nleaves: 39


Optimizing branch length cutoff for collapsing 'tree_nj_017641_names_renamed.newick'. Goal is 50 leafs
cutoff:          0    nleaves: 39
tree_nj_017641_names_renamed.newick                     Optimized cutoff: 0            nleaves: 39


Optimizing branch length cutoff for collapsing 'z_164_nj_renamed.newick'. Goal is 50 leafs
cutoff:          0    nleaves: 39
z_164_nj_renamed.newick                                 Optimized cutoff: 0            nleaves: 39
