# Supplementary material for: Bacterial whole genome-based phylogeny: construction of a new benchmarking dataset and assessment of some existing methods
Source: BMC Genomics. 2017 Jan 5;18:19. doi: 10.1186/s12864-016-3407-6 (PMC5217230; doi:10.1186/s12864-016-3407-6)
Supplement: Additional file 25: — Tab separated table, showing results from the new tree comparison method when the cutoff was set to 0. (TXT 2 kb) [file 12864_2016_3407_MOESM25_ESM.txt]

Tree name	Filename	fraction matched	nbm/bmtot	nt/ttot	Unobserved included	Measure	Cutoff	Remaining leaves
CSI_all_1	csi_no_prune_1ref_names_renamed.newick	0.00	0/51	0/0		clade	0	101
CSI_all_1	csi_no_prune_1ref_names_renamed.newick	0.00	0/86	0/0		parent/child	0	101
CSI_all_2	csi_prune_10_1ref_names_renamed.newick	0.00	0/51	0/0		clade	0	101
CSI_all_2	csi_prune_10_1ref_names_renamed.newick	0.00	0/86	0/0		parent/child	0	101
CSI_all_3	csi_no_prune_mg1655ref_names_renamed.newick	0.00	0/51	0/0		clade	0	101
CSI_all_3	csi_no_prune_mg1655ref_names_renamed.newick	0.00	0/86	0/0		parent/child	0	101
ND_all_1	tree_101_final_nd_nj_renamed.newick	0.63	32/51	32/35		clade	0	39
ND_all_1	tree_101_final_nd_nj_renamed.newick	0.65	56/86	56/64		parent/child	0	39
ND_all_2	ndtree_upgma_renamed.newick	0.00	0/51	0/0		clade	0	101
ND_all_2	ndtree_upgma_renamed.newick	0.00	0/86	0/0		parent/child	0	101
ND_all_3	pairwise_nj_renamed.newick	0.22	11/51	11/41		clade	0	60
ND_all_3	pairwise_nj_renamed.newick	0.20	17/86	17/30		parent/child	0	60
ND_all_4	z_164_nj_renamed.newick	0.63	32/51	32/35		clade	0	39
ND_all_4	z_164_nj_renamed.newick	0.65	56/86	56/64		parent/child	0	39
ND_all_5	tree_nj_000913_names_renamed.newick	0.63	32/51	32/35		clade	0	39
ND_all_5	tree_nj_000913_names_renamed.newick	0.65	56/86	56/64		parent/child	0	39
ND_all_6	tree_nj_012759_names_renamed.newick	0.63	32/51	32/35		clade	0	39
ND_all_6	tree_nj_012759_names_renamed.newick	0.65	56/86	56/64		parent/child	0	39
ND_all_7	tree_nj_017641_names_renamed.newick	0.63	32/51	32/35		clade	0	39
ND_all_7	tree_nj_017641_names_renamed.newick	0.65	56/86	56/64		parent/child	0	39
RP_all_1	RAxML_bestTree.raxml_names_NCremoved_renamed.newick	0.00	0/51	0/0		clade	0	101
RP_all_1	RAxML_bestTree.raxml_names_NCremoved_renamed.newick	0.00	0/86	0/0		parent/child	0	101
RP_all_2	realphy_phyml_names_no_ref_renamed.newick	0.51	26/51	26/28		clade	0	36
RP_all_2	realphy_phyml_names_no_ref_renamed.newick	0.55	47/86	47/54		parent/child	0	36
								
								
# Tree name: The name given the tree in Table 1								
# Filename: The tree file used								
# fraction matched: fraction of benchmark parent/child relations observed in the tree								
# nbm/bmtot: nbm = number of matched parent/child relations or clades to the benchmark data. bmtot = total number of parent/child relations or clades in benchmark data.								
# nt/ttot: nt = number of matched parent/child relations or clades in the tree. ttol = total number of parent/child relations or clades in the tree								
# Unobserved included: Whether or not unobserved/non-sequenced nodes are counted.								
