# Supplementary material for: Bacterial whole genome-based phylogeny: construction of a new benchmarking dataset and assessment of some existing methods
Source: BMC Genomics. 2017 Jan 5;18:19. doi: 10.1186/s12864-016-3407-6 (PMC5217230; doi:10.1186/s12864-016-3407-6)
Supplement: Additional file 26: — Tab separated table with systematic names, fastq filenames, age in the experiment and expected mutations to the strain from day 1 of the experiment, and indication of whether the node is a tip or internal node in the topology. (TXT 3 kb) [file 12864_2016_3407_MOESM26_ESM.txt]

Systematic names	Fastq filenames	Age in days	Expected mutations to strain from day 1	Tip or internal node
S	DTU-1	1	0	in
S1	DTU-1_1	2	5	in
S2	DTU-1_2	2	5	in
S11	DTU-1_1_1	3	10	in
S12	DTU-1_1_2	3	10	in
S21	DTU-1_2_1	3	10	in
S22	DTU-1_2_2	3	10	in
S111	DTU-1_1_1_1	4	15	in
S112	DTU-1_1_1_2	4	15	in
S121	DTU-1_1_2_1	4	15	in
S122	DTU-1_1_2_2	4	15	in
S211	DTU-1_2_1_1	4	15	in
S212	DTU-1_2_1_2	4	15	in
S221	DTU-1_2_2_1	4	15	in
S222	DTU-1_2_2_2	4	15	in
S1111	DTU-1_1_1_1_1	5	20	in
S1112	DTU-1_1_1_1_2	5	20	in
S1121	DTU-1_1_1_2_1	5	20	in
S1122	DTU-1_1_1_2_2	5	20	in
S1211	DTU-1_1_2_1_1	5	20	in
S1212	DTU-1_1_2_1_2	5	20	in
S1221	DTU-1_1_2_2_1	5	20	in
S1222	DTU-1_1_2_2_2	5	20	in
S2111	DTU-1_2_1_1_1	5	20	in
S2112	DTU-1_2_1_1_2	5	20	in
S2121	DTU-1_2_1_2_1	5	20	in
S2122	DTU-1_2_1_2_2	5	20	in
S2211	DTU-1_2_2_1_1	5	20	in
S2212	DTU-1_2_2_1_2	5	20	in
S2221	DTU-1_2_2_2_1	5	20	in
S11111	DTU-1_1_1_1_1_1	6	25	in
S11112	DTU-1_1_1_1_1_2	6	25	in
S11122	DTU-1_1_1_1_2_2	6	25	in
S11212	DTU-1_1_1_2_1_2	6	25	tip
S12112	DTU-1_1_2_1_1_2	6	25	tip
S12121	DTU-1_1_2_1_2_1	6	25	in
S12221	DTU-1_1_2_2_2_1	6	25	in
S12222	DTU-1_1_2_2_2_2	6	25	in
S21111	DTU-1_2_1_1_1_1	6	25	in
S21112	DTU-1_2_1_1_1_2	6	25	tip
S21212	DTU-1_2_1_2_1_2	6	25	tip
S21221	DTU-1_2_1_2_2_1	6	25	tip
S21222	DTU-1_2_1_2_2_2	6	25	in
S22111	DTU-1_2_2_1_1_1	6	25	in
S22112	DTU-1_2_2_1_1_2	6	25	tip
S22122	DTU-1_2_2_1_2_2	6	25	tip
S22211	DTU-1_2_2_2_1_1	6	25	tip
S22222	DTU-1_2_2_2_2_2	6	25	tip
S111111	DTU-1_1_1_1_1_1_1	7	30	tip
S111112	DTU-1_1_1_1_1_1_2	7	30	in
S111121	DTU-1_1_1_1_1_2_1	7	30	tip
S111122	DTU-1_1_1_1_1_2_2	7	30	tip
S111211	DTU-1_1_1_1_2_1_1	7	30	tip
S111221	DTU-1_1_1_1_2_2_1	7	30	tip
S112112	DTU-1_1_1_2_1_1_2	7	30	tip
S112212	DTU-1_1_1_2_2_1_2	7	30	tip
S121111	DTU-1_1_2_1_1_1_1	7	30	in
S121211	DTU-1_1_2_1_2_1_1	7	30	in
S121212	DTU-1_1_2_1_2_1_2	7	30	in
S121221	DTU-1_1_2_1_2_2_1	7	30	in
S121222	DTU-1_1_2_1_2_2_2	7	30	in
S122111	DTU-1_1_2_2_1_1_1	7	30	in
S122112	DTU-1_1_2_2_1_1_2	7	30	in
S122121	DTU-1_1_2_2_1_2_1	7	30	in
S122122	DTU-1_1_2_2_1_2_2	7	30	in
S122211	DTU-1_1_2_2_2_1_1	7	30	in
S211211	DTU-1_2_1_1_2_1_1	7	30	tip
S211212	DTU-1_2_1_1_2_1_2	7	30	in
S211222	DTU-1_2_1_1_2_2_2	7	30	tip
S212112	DTU-1_2_1_2_1_1_2	7	30	tip
S1111122	DTU-1_1_1_1_1_1_2_2	8	35	tip
S1112122	DTU-1_1_1_1_2_1_2_2	8	35	tip
S1112222	DTU-1_1_1_1_2_2_2_2	8	35	tip
S1122111	DTU-1_1_1_2_2_1_1_1	8	35	tip
S1211111	DTU-1_1_2_1_1_1_1_1	8	35	tip
S1211112	DTU-1_1_2_1_1_1_1_2	8	35	tip
S1212111	DTU-1_1_2_1_2_1_1_1	8	35	tip
S1212112	DTU-1_1_2_1_2_1_1_2	8	35	tip
S1212121	DTU-1_1_2_1_2_1_2_1	8	35	tip
S1212122	DTU-1_1_2_1_2_1_2_2	8	35	tip
S1212211	DTU-1_1_2_1_2_2_1_1	8	35	tip
S1212221	DTU-1_1_2_1_2_2_2_1	8	35	tip
S1212222	DTU-1_1_2_1_2_2_2_2	8	35	tip
S1221111	DTU-1_1_2_2_1_1_1_1	8	35	tip
S1221112	DTU-1_1_2_2_1_1_1_2	8	35	tip
S1221121	DTU-1_1_2_2_1_1_2_1	8	35	tip
S1221122	DTU-1_1_2_2_1_1_2_2	8	35	tip
S1221211	DTU-1_1_2_2_1_2_1_1	8	35	tip
S1221221	DTU-1_1_2_2_1_2_2_1	8	35	tip
S1221222	DTU-1_1_2_2_1_2_2_2	8	35	tip
S1222111	DTU-1_1_2_2_2_1_1_1	8	35	tip
S1222112	DTU-1_1_2_2_2_1_1_2	8	35	tip
S1222122	DTU-1_1_2_2_2_1_2_2	8	35	tip
S1222211	DTU-1_1_2_2_2_2_1_1	8	35	tip
S1222212	DTU-1_1_2_2_2_2_1_2	8	35	tip
S1222221	DTU-1_1_2_2_2_2_2_1	8	35	tip
S2111122	DTU-1_2_1_1_1_1_2_2	8	35	tip
S2112122	DTU-1_2_1_1_2_1_2_2	8	35	tip
S2122222	DTU-1_2_1_2_2_2_2_2	8	35	tip
S2211111	DTU-1_2_2_1_1_1_1_1	8	35	tip
S2212122	DTU-1_2_2_1_2_1_2_2	8	35	tip
